# Supplementary material for: tert-Butyl 4-isopropyl-2-oxo-6-phenyl-3,4-dihydro-2H-pyran-3-carboxyl­ate
Source: Acta Crystallogr Sect E Struct Rep Online. 2010 Apr 17;66(Pt 5):o1103. doi: 10.1107/S160053681001367X (PMC2979271; doi:10.1107/S160053681001367X)
Supplement: Supplementary file 1 [file e-66-o1103-sup1.cif]

##############################################################################
###                                                                        ###
###        Electronic paper (Acta Crystallographica Section E)             ###
###                                                                        ###
##############################################################################
#                                                                            #
# This CIF contains the data in a paper accepted for publication in Acta     #
# Crystallographica Section E. It conforms to the requirements of Notes      #
# for Authors for Section E, and has been peer reviewed under the auspices   #
# of the IUCr Commission on Journals.                                        #
#                                                                            #
# Full details of the Crystallographic Information File format               #
# are given in the paper "The Crystallographic Information File (CIF):       #
# a New Standard Archive File for Crystallography" by S. R. Hall, F. H.      #
# Allen and I. D. Brown [Acta Cryst. (1991), A47, 655-685].                  #
#                                                                            #
# The current version of the core CIF dictionary is obtainable from          #
# ftp://ftp.iucr.org/pub/cif_core.dic. The current version number is 2.4.    #
#                                                                            #
# Software is freely available for graphical display of the structure(s) in  #
# this CIF.  For information consult the CIF home page http://www.iucr.org/  #
# cif/home.html                                                              #
#                                                                            #
# This file may be used for bona fide research purposes within the           #
# scientific community so long as proper attribution is given to the journal # 
# article from which it was obtained.                                        #
#                                                                            #
##############################################################################
                                             
data_I
_audit_creation_method     SHELXL-97
_chemical_name_systematic
;
<i>tert</i>-Butyl
4-isopropyl-2-oxo-6-phenyl-3,4-dihydro-2<i>H</i>-pyran-3-carboxylate
;
_chemical_name_common     ?
_chemical_formula_moiety     'C19 H24 O4'
_chemical_formula_sum     'C19 H24 O4'
_chemical_formula_iupac     'C19 H24 O4'
_chemical_formula_weight     316.38
_chemical_melting_point     ?
_symmetry_cell_setting     'Triclinic'
_symmetry_space_group_name_H-M     'P -1'
_symmetry_space_group_name_Hall     '-P 1'
loop_
    _symmetry_equiv_pos_as_xyz
    'x, y, z'
    '-x, -y, -z'
_cell_length_a     8.6163(9)
_cell_length_b     10.8880(10)
_cell_length_c     11.2610(10)
_cell_angle_alpha     68.393(2)
_cell_angle_beta     79.118(2)
_cell_angle_gamma     67.998(2)
_cell_volume     909.09(15)
_cell_formula_units_Z     2
_cell_measurement_reflns_used     2216
_cell_measurement_theta_min     4.748
_cell_measurement_theta_max     55.281
_cell_measurement_temperature     293(2)
_exptl_crystal_description     prismatic
_exptl_crystal_colour     colorless
_exptl_crystal_size_max     0.480
_exptl_crystal_size_mid     0.456
_exptl_crystal_size_min     0.417
_exptl_crystal_density_diffrn     1.156
_exptl_crystal_density_meas     ?
_exptl_crystal_density_method     'not measured'
_exptl_crystal_F_000     340
_exptl_absorpt_coefficient_mu     0.080
_exptl_absorpt_correction_type     multi-scan
_exptl_absorpt_process_details     '(SADABS; Sheldrick, 2004)'
_exptl_absorpt_correction_T_min     0.7595
_exptl_absorpt_correction_T_max     1.0000
_exptl_special_details
;
 ?
;
_diffrn_ambient_temperature     293(2)
_diffrn_radiation_type     MoK\a
_diffrn_radiation_wavelength     0.71073
_diffrn_radiation_source     'fine-focus sealed tube'
_diffrn_radiation_monochromator     graphite
_diffrn_measurement_device_type     'Bruker SMART CCD area-detector'
_diffrn_measurement_method     '\f and \w scans'
_diffrn_detector_area_resol_mean     10.0
_diffrn_reflns_number     4986
_diffrn_reflns_av_R_equivalents     0.0508
_diffrn_reflns_av_sigmaI/netI     0.0462
_diffrn_reflns_theta_min     1.95
_diffrn_reflns_theta_max     26.00
_diffrn_reflns_theta_full     26.00
_diffrn_measured_fraction_theta_max     0.982
_diffrn_measured_fraction_theta_full     0.982
_diffrn_reflns_limit_h_min     -10
_diffrn_reflns_limit_h_max     10
_diffrn_reflns_limit_k_min     -10
_diffrn_reflns_limit_k_max     13
_diffrn_reflns_limit_l_min     -13
_diffrn_reflns_limit_l_max     12
_diffrn_standards_number     .
_diffrn_standards_interval_count     .
_diffrn_standards_interval_time     .
_diffrn_standards_decay_%     ?
_refine_special_details
;
 Refinement of F^2^ against ALL reflections.  The weighted R-factor wR and
 goodness of fit S are based on F^2^, conventional R-factors R are based
 on F, with F set to zero for negative F^2^. The threshold expression of
 F^2^ > 2sigma(F^2^) is used only for calculating R-factors(gt) etc. and is
 not relevant to the choice of reflections for refinement.  R-factors based
 on F^2^ are statistically about twice as large as those based on F, and R-
 factors based on ALL data will be even larger.
;
_reflns_number_total     3510
_reflns_number_gt     2759
_reflns_threshold_expression     I>2sigma(I)
_refine_ls_structure_factor_coef     Fsqd
_refine_ls_matrix_type     full
_refine_ls_R_factor_all     0.0656
_refine_ls_R_factor_gt     0.0545
_refine_ls_wR_factor_gt     0.1491
_refine_ls_wR_factor_ref     0.1582
_refine_ls_goodness_of_fit_ref     1.035
_refine_ls_restrained_S_all     1.035
_refine_ls_number_reflns     3510
_refine_ls_number_parameters     213
_refine_ls_number_restraints     0
_refine_ls_hydrogen_treatment     constr
_refine_ls_weighting_scheme     calc
_refine_ls_weighting_details
         'calc w=1/[\s^2^(Fo^2^)+(0.0925P)^2^+0.0377P] where P=(Fo^2^+2Fc^2^)/3'
_atom_sites_solution_hydrogens     geom
_atom_sites_solution_primary     direct
_atom_sites_solution_secondary     difmap
_refine_ls_shift/su_max     ?
_refine_ls_shift/su_max_lt     0.001
_refine_ls_shift/esd_max     0.000
_refine_ls_shift/su_mean     0.000
_refine_diff_density_max     0.217
_refine_diff_density_min     -0.210
_refine_ls_extinction_method     none
_refine_ls_extinction_coef     ?
loop_
    _atom_type_symbol
    _atom_type_description
    _atom_type_scat_dispersion_real
    _atom_type_scat_dispersion_imag
    _atom_type_scat_source
    'C' 'C' 0.0033 0.0016
                         'International Tables Vol C Tables 4.2.6.8 and 6.1.1.4'
    'H' 'H' 0.0000 0.0000
                         'International Tables Vol C Tables 4.2.6.8 and 6.1.1.4'
    'O' 'O' 0.0106 0.0060
                         'International Tables Vol C Tables 4.2.6.8 and 6.1.1.4'
_computing_data_collection     'SMART (Bruker, 2001)'
_computing_cell_refinement     'SAINT (Bruker, 2001)'
_computing_data_reduction     'SHELXTL (Sheldrick, 2008)'
_computing_structure_solution     'SHELXS97 (Sheldrick, 2008)'
_computing_structure_refinement     'SHELXL97 (Sheldrick, 2008)'
_computing_molecular_graphics
                      'ORTEP-3 (Farrugia, 1997) and DIAMOND (Brandenburg, 1998)'
_computing_publication_material     'SHELXL97 (Sheldrick, 2008)'
loop_
    _atom_site_type_symbol
    _atom_site_label
    _atom_site_fract_x
    _atom_site_fract_y
    _atom_site_fract_z
    _atom_site_U_iso_or_equiv
    _atom_site_adp_type
    _atom_site_calc_flag
    _atom_site_refinement_flags
    _atom_site_occupancy
    _atom_site_disorder_assembly
    _atom_site_disorder_group
    O O1 -0.04144(14) 0.87317(11) 0.66284(11) 0.0535(3) Uani d . 1 . .
    O O2 0.07228(13) 0.64576(11) 0.71597(10) 0.0461(3) Uani d . 1 . .
    O O3 0.48770(16) 0.75686(16) 0.51105(14) 0.0721(4) Uani d . 1 . .
    O O4 0.33639(14) 0.77581(13) 0.69310(12) 0.0554(3) Uani d . 1 . .
    C C1 0.06511(19) 0.77682(15) 0.63769(14) 0.0408(4) Uani d . 1 . .
    C C2 0.19583(19) 0.78720(16) 0.52821(14) 0.0425(4) Uani d . 1 . .
    H H2 0.1560 0.8805 0.4644 0.051 Uiso calc R 1 . .
    C C3 0.2282(2) 0.67697(16) 0.46303(15) 0.0441(4) Uani d . 1 . .
    H H3 0.3364 0.6694 0.4143 0.053 Uiso calc R 1 . .
    C C4 0.2483(2) 0.53947(16) 0.56580(15) 0.0450(4) Uani d . 1 . .
    H H4 0.3113 0.4581 0.5464 0.054 Uiso calc R 1 . .
    C C5 0.18081(19) 0.52752(15) 0.68321(15) 0.0412(4) Uani d . 1 . .
    C C6 0.3589(2) 0.77079(16) 0.57572(16) 0.0470(4) Uani d . 1 . .
    C C7 0.4744(3) 0.7625(3) 0.7630(2) 0.0739(6) Uani d . 1 . .
    C C8 0.5394(3) 0.8833(3) 0.6928(3) 0.0982(9) Uani d . 1 . .
    H H8A 0.5896 0.8764 0.6108 0.147 Uiso calc R 1 . .
    H H8B 0.6216 0.8799 0.7418 0.147 Uiso calc R 1 . .
    H H8C 0.4481 0.9703 0.6812 0.147 Uiso calc R 1 . .
    C C9 0.3851(4) 0.7727(4) 0.8901(2) 0.1092(10) Uani d . 1 . .
    H H9A 0.2958 0.8610 0.8764 0.164 Uiso calc R 1 . .
    H H9B 0.4630 0.7658 0.9448 0.164 Uiso calc R 1 . .
    H H9C 0.3398 0.6978 0.9296 0.164 Uiso calc R 1 . .
    C C10 0.6078(4) 0.6211(3) 0.7773(4) 0.1282(12) Uani d . 1 . .
    H H10A 0.5556 0.5509 0.8000 0.192 Uiso calc R 1 . .
    H H10B 0.6796 0.5992 0.8432 0.192 Uiso calc R 1 . .
    H H10C 0.6730 0.6233 0.6979 0.192 Uiso calc R 1 . .
    C C11 0.0973(2) 0.7132(2) 0.36787(17) 0.0589(5) Uani d . 1 . .
    H H11 0.1194 0.6283 0.3467 0.071 Uiso calc R 1 . .
    C C12 0.1187(4) 0.8256(3) 0.2436(2) 0.0887(8) Uani d . 1 . .
    H H12A 0.0410 0.8410 0.1845 0.133 Uiso calc R 1 . .
    H H12B 0.2312 0.7957 0.2076 0.133 Uiso calc R 1 . .
    H H12C 0.0976 0.9111 0.2601 0.133 Uiso calc R 1 . .
    C C13 -0.0809(3) 0.7518(3) 0.4235(2) 0.0799(6) Uani d . 1 . .
    H H13A -0.1104 0.8386 0.4398 0.120 Uiso calc R 1 . .
    H H13B -0.0909 0.6793 0.5021 0.120 Uiso calc R 1 . .
    H H13C -0.1549 0.7622 0.3639 0.120 Uiso calc R 1 . .
    C C14 0.1969(2) 0.39882(16) 0.79280(14) 0.0423(4) Uani d . 1 . .
    C C15 0.0804(2) 0.39429(19) 0.89627(17) 0.0575(5) Uani d . 1 . .
    H H15 -0.0092 0.4750 0.8975 0.069 Uiso calc R 1 . .
    C C16 0.0954(3) 0.2717(2) 0.99749(19) 0.0686(6) Uani d . 1 . .
    H H16 0.0167 0.2701 1.0665 0.082 Uiso calc R 1 . .
    C C17 0.2272(3) 0.1519(2) 0.99593(19) 0.0678(6) Uani d . 1 . .
    H H17 0.2381 0.0692 1.0643 0.081 Uiso calc R 1 . .
    C C18 0.3423(3) 0.15430(19) 0.89392(19) 0.0637(5) Uani d . 1 . .
    H H18 0.4300 0.0726 0.8925 0.076 Uiso calc R 1 . .
    C C19 0.3295(2) 0.27597(18) 0.79372(17) 0.0531(4) Uani d . 1 . .
    H H19 0.4099 0.2766 0.7258 0.064 Uiso calc R 1 . .
loop_
    _atom_site_aniso_label
    _atom_site_aniso_U_11
    _atom_site_aniso_U_22
    _atom_site_aniso_U_33
    _atom_site_aniso_U_12
    _atom_site_aniso_U_13
    _atom_site_aniso_U_23
    O1 0.0522(7) 0.0401(7) 0.0579(7) -0.0079(5) 0.0052(5) -0.0165(5)
    O2 0.0517(6) 0.0357(6) 0.0438(6) -0.0129(5) 0.0106(5) -0.0134(5)
    O3 0.0540(8) 0.0982(11) 0.0823(10) -0.0365(7) 0.0214(7) -0.0508(9)
    O4 0.0482(7) 0.0722(9) 0.0523(7) -0.0250(6) 0.0004(5) -0.0241(6)
    C1 0.0431(8) 0.0347(8) 0.0416(8) -0.0115(7) -0.0013(6) -0.0111(6)
    C2 0.0481(9) 0.0342(8) 0.0390(8) -0.0142(7) 0.0015(7) -0.0068(6)
    C3 0.0499(9) 0.0437(9) 0.0368(8) -0.0174(7) 0.0050(7) -0.0129(7)
    C4 0.0528(9) 0.0372(8) 0.0431(9) -0.0126(7) 0.0014(7) -0.0156(7)
    C5 0.0432(8) 0.0351(8) 0.0437(9) -0.0113(6) 0.0007(6) -0.0145(7)
    C6 0.0498(9) 0.0401(9) 0.0508(10) -0.0178(7) 0.0057(7) -0.0159(7)
    C7 0.0590(12) 0.1008(17) 0.0697(13) -0.0321(12) -0.0105(10) -0.0277(12)
    C8 0.0908(18) 0.139(2) 0.108(2) -0.0700(17) 0.0064(15) -0.0615(18)
    C9 0.110(2) 0.184(3) 0.0641(15) -0.076(2) -0.0044(14) -0.0459(18)
    C10 0.094(2) 0.116(3) 0.146(3) 0.0030(18) -0.057(2) -0.026(2)
    C11 0.0786(13) 0.0560(11) 0.0459(10) -0.0254(9) -0.0091(9) -0.0156(8)
    C12 0.133(2) 0.0810(16) 0.0502(12) -0.0445(15) -0.0187(13) -0.0041(11)
    C13 0.0670(13) 0.1032(18) 0.0811(15) -0.0288(12) -0.0189(11) -0.0356(13)
    C14 0.0498(9) 0.0409(9) 0.0378(8) -0.0173(7) -0.0034(7) -0.0123(7)
    C15 0.0672(11) 0.0478(10) 0.0471(10) -0.0165(8) 0.0072(8) -0.0120(8)
    C16 0.0870(14) 0.0654(13) 0.0459(10) -0.0332(11) 0.0097(10) -0.0086(9)
    C17 0.0943(15) 0.0496(11) 0.0497(11) -0.0275(11) -0.0122(10) 0.0020(8)
    C18 0.0752(13) 0.0427(10) 0.0580(12) -0.0073(9) -0.0148(10) -0.0071(8)
    C19 0.0539(10) 0.0487(10) 0.0482(10) -0.0123(8) -0.0030(8) -0.0112(8)
_geom_special_details
;
 All esds (except the esd in the dihedral angle between two l.s. planes)
 are estimated using the full covariance matrix.  The cell esds are taken
 into account individually in the estimation of esds in distances, angles
 and torsion angles; correlations between esds in cell parameters are only
 used when they are defined by crystal symmetry.  An approximate (isotropic)
 treatment of cell esds is used for estimating esds involving l.s. planes.
;
loop_
    _geom_bond_atom_site_label_1
    _geom_bond_atom_site_label_2
    _geom_bond_site_symmetry_2
    _geom_bond_distance
    _geom_bond_publ_flag
    O1 C1 . 1.1927(18) ?
    O2 C1 . 1.3584(18) ?
    O2 C5 . 1.4091(17) ?
    O3 C6 . 1.198(2) ?
    O4 C6 . 1.318(2) ?
    O4 C7 . 1.482(2) ?
    C1 C2 . 1.507(2) ?
    C2 C6 . 1.523(2) ?
    C2 C3 . 1.542(2) ?
    C2 H2 . 0.9800 ?
    C3 C4 . 1.489(2) ?
    C3 C11 . 1.545(2) ?
    C3 H3 . 0.9800 ?
    C4 C5 . 1.320(2) ?
    C4 H4 . 0.9300 ?
    C5 C14 . 1.467(2) ?
    C7 C10 . 1.510(4) ?
    C7 C8 . 1.512(4) ?
    C7 C9 . 1.513(3) ?
    C8 H8A . 0.9600 ?
    C8 H8B . 0.9600 ?
    C8 H8C . 0.9600 ?
    C9 H9A . 0.9600 ?
    C9 H9B . 0.9600 ?
    C9 H9C . 0.9600 ?
    C10 H10A . 0.9600 ?
    C10 H10B . 0.9600 ?
    C10 H10C . 0.9600 ?
    C11 C13 . 1.508(3) ?
    C11 C12 . 1.517(3) ?
    C11 H11 . 0.9800 ?
    C12 H12A . 0.9600 ?
    C12 H12B . 0.9600 ?
    C12 H12C . 0.9600 ?
    C13 H13A . 0.9600 ?
    C13 H13B . 0.9600 ?
    C13 H13C . 0.9600 ?
    C14 C15 . 1.386(2) ?
    C14 C19 . 1.394(2) ?
    C15 C16 . 1.380(3) ?
    C15 H15 . 0.9300 ?
    C16 C17 . 1.375(3) ?
    C16 H16 . 0.9300 ?
    C17 C18 . 1.368(3) ?
    C17 H17 . 0.9300 ?
    C18 C19 . 1.370(2) ?
    C18 H18 . 0.9300 ?
    C19 H19 . 0.9300 ?
loop_
    _geom_angle_atom_site_label_1
    _geom_angle_atom_site_label_2
    _geom_angle_atom_site_label_3
    _geom_angle_site_symmetry_1
    _geom_angle_site_symmetry_3
    _geom_angle
    _geom_angle_publ_flag
    C1 O2 C5 . . 120.35(11) ?
    C6 O4 C7 . . 122.54(14) ?
    O1 C1 O2 . . 117.45(14) ?
    O1 C1 C2 . . 125.81(14) ?
    O2 C1 C2 . . 116.73(12) ?
    C1 C2 C6 . . 109.81(13) ?
    C1 C2 C3 . . 112.32(12) ?
    C6 C2 C3 . . 109.70(13) ?
    C1 C2 H2 . . 108.3 ?
    C6 C2 H2 . . 108.3 ?
    C3 C2 H2 . . 108.3 ?
    C4 C3 C2 . . 107.53(12) ?
    C4 C3 C11 . . 112.76(13) ?
    C2 C3 C11 . . 115.19(14) ?
    C4 C3 H3 . . 107.0 ?
    C2 C3 H3 . . 107.0 ?
    C11 C3 H3 . . 107.0 ?
    C5 C4 C3 . . 123.13(14) ?
    C5 C4 H4 . . 118.4 ?
    C3 C4 H4 . . 118.4 ?
    C4 C5 O2 . . 121.22(13) ?
    C4 C5 C14 . . 127.91(14) ?
    O2 C5 C14 . . 110.81(12) ?
    O3 C6 O4 . . 126.45(17) ?
    O3 C6 C2 . . 122.48(16) ?
    O4 C6 C2 . . 111.06(13) ?
    O4 C7 C10 . . 108.8(2) ?
    O4 C7 C8 . . 109.19(19) ?
    C10 C7 C8 . . 113.0(2) ?
    O4 C7 C9 . . 101.57(16) ?
    C10 C7 C9 . . 111.9(2) ?
    C8 C7 C9 . . 111.7(2) ?
    C7 C8 H8A . . 109.5 ?
    C7 C8 H8B . . 109.5 ?
    H8A C8 H8B . . 109.5 ?
    C7 C8 H8C . . 109.5 ?
    H8A C8 H8C . . 109.5 ?
    H8B C8 H8C . . 109.5 ?
    C7 C9 H9A . . 109.5 ?
    C7 C9 H9B . . 109.5 ?
    H9A C9 H9B . . 109.5 ?
    C7 C9 H9C . . 109.5 ?
    H9A C9 H9C . . 109.5 ?
    H9B C9 H9C . . 109.5 ?
    C7 C10 H10A . . 109.5 ?
    C7 C10 H10B . . 109.5 ?
    H10A C10 H10B . . 109.5 ?
    C7 C10 H10C . . 109.5 ?
    H10A C10 H10C . . 109.5 ?
    H10B C10 H10C . . 109.5 ?
    C13 C11 C12 . . 111.18(19) ?
    C13 C11 C3 . . 113.38(15) ?
    C12 C11 C3 . . 111.50(16) ?
    C13 C11 H11 . . 106.8 ?
    C12 C11 H11 . . 106.8 ?
    C3 C11 H11 . . 106.8 ?
    C11 C12 H12A . . 109.5 ?
    C11 C12 H12B . . 109.5 ?
    H12A C12 H12B . . 109.5 ?
    C11 C12 H12C . . 109.5 ?
    H12A C12 H12C . . 109.5 ?
    H12B C12 H12C . . 109.5 ?
    C11 C13 H13A . . 109.5 ?
    C11 C13 H13B . . 109.5 ?
    H13A C13 H13B . . 109.5 ?
    C11 C13 H13C . . 109.5 ?
    H13A C13 H13C . . 109.5 ?
    H13B C13 H13C . . 109.5 ?
    C15 C14 C19 . . 118.15(15) ?
    C15 C14 C5 . . 121.59(15) ?
    C19 C14 C5 . . 120.24(14) ?
    C16 C15 C14 . . 120.91(17) ?
    C16 C15 H15 . . 119.5 ?
    C14 C15 H15 . . 119.5 ?
    C17 C16 C15 . . 119.78(19) ?
    C17 C16 H16 . . 120.1 ?
    C15 C16 H16 . . 120.1 ?
    C18 C17 C16 . . 120.00(17) ?
    C18 C17 H17 . . 120.0 ?
    C16 C17 H17 . . 120.0 ?
    C17 C18 C19 . . 120.62(18) ?
    C17 C18 H18 . . 119.7 ?
    C19 C18 H18 . . 119.7 ?
    C18 C19 C14 . . 120.52(17) ?
    C18 C19 H19 . . 119.7 ?
    C14 C19 H19 . . 119.7 ?
loop_
    _geom_torsion_atom_site_label_1
    _geom_torsion_atom_site_label_2
    _geom_torsion_atom_site_label_3
    _geom_torsion_atom_site_label_4
    _geom_torsion_site_symmetry_1
    _geom_torsion_site_symmetry_2
    _geom_torsion_site_symmetry_3
    _geom_torsion_site_symmetry_4
    _geom_torsion
    _geom_torsion_publ_flag
    C5 O2 C1 O1 . . . . 172.04(14) ?
    C5 O2 C1 C2 . . . . -9.4(2) ?
    O1 C1 C2 C6 . . . . 97.55(18) ?
    O2 C1 C2 C6 . . . . -80.92(16) ?
    O1 C1 C2 C3 . . . . -140.10(16) ?
    O2 C1 C2 C3 . . . . 41.43(19) ?
    C1 C2 C3 C4 . . . . -47.02(17) ?
    C6 C2 C3 C4 . . . . 75.39(15) ?
    C1 C2 C3 C11 . . . . 79.62(17) ?
    C6 C2 C3 C11 . . . . -157.96(13) ?
    C2 C3 C4 C5 . . . . 25.9(2) ?
    C11 C3 C4 C5 . . . . -102.21(19) ?
    C3 C4 C5 O2 . . . . 5.5(2) ?
    C3 C4 C5 C14 . . . . -177.58(15) ?
    C1 O2 C5 C4 . . . . -15.6(2) ?
    C1 O2 C5 C14 . . . . 166.99(13) ?
    C7 O4 C6 O3 . . . . -0.8(3) ?
    C7 O4 C6 C2 . . . . 179.96(15) ?
    C1 C2 C6 O3 . . . . 170.02(16) ?
    C3 C2 C6 O3 . . . . 46.1(2) ?
    C1 C2 C6 O4 . . . . -10.70(17) ?
    C3 C2 C6 O4 . . . . -134.60(13) ?
    C6 O4 C7 C10 . . . . -61.0(3) ?
    C6 O4 C7 C8 . . . . 62.8(2) ?
    C6 O4 C7 C9 . . . . -179.16(19) ?
    C4 C3 C11 C13 . . . . 72.2(2) ?
    C2 C3 C11 C13 . . . . -51.7(2) ?
    C4 C3 C11 C12 . . . . -161.41(17) ?
    C2 C3 C11 C12 . . . . 74.6(2) ?
    C4 C5 C14 C15 . . . . -158.33(18) ?
    O2 C5 C14 C15 . . . . 18.9(2) ?
    C4 C5 C14 C19 . . . . 20.1(3) ?
    O2 C5 C14 C19 . . . . -162.68(14) ?
    C19 C14 C15 C16 . . . . 0.2(3) ?
    C5 C14 C15 C16 . . . . 178.69(17) ?
    C14 C15 C16 C17 . . . . -0.3(3) ?
    C15 C16 C17 C18 . . . . -0.4(3) ?
    C16 C17 C18 C19 . . . . 1.2(3) ?
    C17 C18 C19 C14 . . . . -1.3(3) ?
    C15 C14 C19 C18 . . . . 0.6(3) ?
    C5 C14 C19 C18 . . . . -177.89(16) ?
loop_
    _geom_hbond_atom_site_label_D
    _geom_hbond_atom_site_label_H
    _geom_hbond_atom_site_label_A
    _geom_hbond_site_symmetry_A
    _geom_hbond_distance_DH
    _geom_hbond_distance_HA
    _geom_hbond_distance_DA
    _geom_hbond_angle_DHA
    C2 H2 O1 2_576 0.98 2.44 3.407(2) 170.2
data_global
_journal_date_recd_electronic     2010-02-23
_journal_date_accepted     2010-04-13
_journal_name_full     'Acta Crystallographica, Section E'
_journal_year     2010
_journal_volume     66
_journal_issue      5
_journal_page_first     o1103
_journal_page_last     o1103
_journal_paper_category     QO
_journal_coeditor_code     LX2139
_publ_contact_author_name     'Miao Yu'
_publ_contact_author_address
;
Department of Radiology, Chinese PLA General Hospital, No. 28, Fuxing Road,
 Beijing 100853, China
;
_publ_contact_author_email     yumiao301@gmail.com
_publ_contact_author_fax     '86 10 66936384'
_publ_contact_author_phone     '86 10 66936384'
_publ_section_title
;
<i>tert</i>-Butyl
4-isopropyl-2-oxo-6-phenyl-3,4-dihydro-2<i>H</i>-pyran-3-carboxylate
;
loop_
    _publ_author_name
    _publ_author_footnote
    _publ_author_address
    'Chen, Wei' .
;
Chinese PLA Postgraduate Medical School
No. 28 Fuxing Road
Beijing 100853
People's Republic of China
;
    'Yu, Miao' .
;
Department of Radiology
Chinese PLA General Hospital
No. 28 Fuxing Road
Beijing 100853
People's Republic of China
;
    'Li, Si' .
;
State Key Laboratory of Natural and Biomimetic Drugs
School of Pharmaceutical Sciences
Peking University
Xue Yuan Rd 38
Beijing 100191
People's Republic of China
;
    'Jiao, Ning' .
;
State Key Laboratory of Natural and Biomimetic Drugs
School of Pharmaceutical Sciences
Peking University
Xue Yuan Rd 38
Beijing 100191
People's Republic of China
;
