# Supplementary material for: tert-Butyl 4-isopropyl-2-oxo-6-phenyl-3,4-dihydro-2H-pyran-3-carboxyl­ate
Source: Acta Crystallogr Sect E Struct Rep Online. 2010 Apr 17;66(Pt 5):o1103. doi: 10.1107/S160053681001367X (PMC2979271; doi:10.1107/S160053681001367X)
Supplement: Supplementary file 2 [file e-66-o1103-Isup2.hkl]

# 
# h,k,l, Fc-squared, Fo-squared, sigma(Fo-squared) and status flag 
# 
data_I
_shelx_title ' CD2942 IN P-1' 
_shelx_refln_list_code          4 
_shelx_F_calc_maximum      107.44 
_exptl_crystal_F_000       340.00 
_reflns_d_resolution_high  0.8107 
 
loop_ 
 _symmetry_equiv_pos_as_xyz 
 'x, y, z' 
 '-x, -y, -z' 
 
_cell_length_a     8.6163 
_cell_length_b    10.8880 
_cell_length_c    11.2610 
_cell_angle_alpha  68.393 
_cell_angle_beta   79.118 
_cell_angle_gamma  67.998 
 
_shelx_F_squared_multiplier     1.000 
 
loop_ 
 _refln_index_h 
 _refln_index_k 
 _refln_index_l 
 _refln_F_squared_calc 
 _refln_F_squared_meas 
 _refln_F_squared_sigma 
 _refln_observed_status 
   1   0   0      292.80      280.50     12.16 o 
   2   0   0      176.07      166.34      7.42 o 
   3   0   0        0.08        1.48      0.25 o 
   4   0   0       49.62       60.56      4.90 o 
   5   0   0       82.95       82.03      4.72 o 
   6   0   0        0.14        0.46      0.49 o 
   7   0   0      403.59      421.81      8.28 o 
   8   0   0       21.39       18.35      1.90 o 
   9   0   0        0.05       -0.32      0.58 o 
  -9   1   0        0.30        1.22      0.77 o 
  -8   1   0       24.05       23.03      2.14 o 
  -7   1   0        1.49        1.24      0.54 o 
  -6   1   0       15.37       14.15      0.99 o 
  -5   1   0        0.68        1.34      0.39 o 
  -4   1   0       21.44       30.46      1.09 o 
  -3   1   0       27.79       39.02      1.53 o 
  -2   1   0      319.86      337.16      4.02 o 
   0   1   0      303.18      370.16      3.52 o 
   1   1   0        1.61        3.14      0.26 o 
   2   1   0      424.04      423.88     28.98 o 
   3   1   0      111.70      106.63      5.82 o 
   4   1   0        2.02        3.57      0.87 o 
   5   1   0       17.55       13.40      1.78 o 
   6   1   0       35.57       32.93      1.31 o 
   7   1   0       12.55       14.09      1.61 o 
   8   1   0       13.24       13.51      1.90 o 
   9   1   0        6.00        6.98      1.53 o 
  10   1   0       11.48       12.29      2.12 o 
  -8   2   0        1.47        2.43      0.98 o 
  -7   2   0       94.61       96.88      3.85 o 
  -6   2   0        0.40        0.22      0.41 o 
  -5   2   0      544.97      596.09     31.00 o 
  -4   2   0      245.37      278.57      4.92 o 
  -3   2   0      103.22       93.25      2.38 o 
  -2   2   0      142.70       97.29      2.19 o 
  -1   2   0       99.63      127.81      9.77 o 
   0   2   0    11542.42    11243.46     65.57 o 
   1   2   0       25.52       25.56      1.04 o 
   2   2   0      966.40     1035.25      5.93 o 
   3   2   0       42.46       39.13      1.34 o 
   4   2   0       93.37      101.88      2.83 o 
   5   2   0        2.80        4.33      0.96 o 
   6   2   0       46.36       42.00      2.08 o 
   7   2   0      200.02      204.71      5.66 o 
   8   2   0        0.03        0.37      0.69 o 
   9   2   0       21.57       22.79      2.27 o 
  10   2   0        0.74        1.06      0.93 o 
  -7   3   0       15.06       16.88      1.22 o 
  -6   3   0        0.95        0.85      0.45 o 
  -5   3   0        6.06        7.63      0.61 o 
  -4   3   0       37.44       39.32      4.73 o 
  -3   3   0      115.80      104.62      9.85 o 
  -2   3   0       45.25       43.00      2.29 o 
  -1   3   0     1084.66     1233.56     66.45 o 
   0   3   0      979.01     1006.94      8.83 o 
   1   3   0      631.95      678.75     22.42 o 
   2   3   0     1113.96     1160.87     25.71 o 
   3   3   0      317.30      356.64      4.44 o 
   4   3   0        0.39        1.71      0.34 o 
   5   3   0      114.09      125.37      2.35 o 
   6   3   0      304.40      285.69      6.25 o 
   7   3   0       70.95       69.53      3.30 o 
   8   3   0       29.82       27.68      2.30 o 
   9   3   0        1.85        3.20      1.08 o 
  10   3   0       11.00       15.36      2.35 o 
  -7   4   0        1.04        0.63      0.85 o 
  -6   4   0       20.65       17.37      1.85 o 
  -5   4   0       60.69       56.30      1.94 o 
  -4   4   0        7.04        9.63      1.26 o 
  -3   4   0       13.86       15.77      2.15 o 
  -2   4   0       65.38       71.08      5.16 o 
  -1   4   0      116.06      120.79      4.71 o 
   0   4   0      107.79      114.63      2.86 o 
   1   4   0      970.01     1053.79     14.33 o 
   2   4   0       48.64       49.19      2.92 o 
   3   4   0       58.21       59.92      2.45 o 
   4   4   0        4.87        6.38      0.57 o 
   5   4   0       13.26       18.58      0.96 o 
   6   4   0      135.32      132.14      3.73 o 
   7   4   0       84.20       73.44      2.17 o 
   8   4   0        7.80        7.32      1.43 o 
   9   4   0        2.46        2.43      1.08 o 
  10   4   0        3.68        4.52      1.37 o 
  -7   5   0       25.61       23.50      2.38 o 
  -6   5   0        7.66        9.60      1.69 o 
  -5   5   0        1.42        2.59      0.95 o 
  -4   5   0        1.02        3.25      0.87 o 
  -3   5   0        1.84        3.78      0.85 o 
  -2   5   0       85.98       71.36      2.70 o 
  -1   5   0      309.20      345.78      5.87 o 
   0   5   0       57.71       56.18      2.25 o 
   1   5   0      129.95      138.98      5.06 o 
   2   5   0      482.24      521.75     21.55 o 
   3   5   0       10.83       13.60      1.20 o 
   4   5   0      305.36      326.15      3.90 o 
   5   5   0        5.45        6.49      0.69 o 
   6   5   0       72.80       66.00      1.97 o 
   7   5   0        0.64        0.66      0.43 o 
   8   5   0       13.13       11.50      1.74 o 
   9   5   0       13.95       14.36      2.09 o 
  10   5   0        0.33        0.03      0.85 o 
  -6   6   0       11.98       14.65      2.17 o 
  -4   6   0       45.98       45.95      2.59 o 
  -3   6   0       62.50       60.09      2.83 o 
  -2   6   0       11.43       12.35      1.32 o 
  -1   6   0        0.07        0.93      0.58 o 
   0   6   0       65.65       74.00      2.86 o 
   1   6   0      326.52      340.68      6.13 o 
   2   6   0      381.83      410.77     12.53 o 
   3   6   0      280.65      329.58     12.58 o 
   4   6   0      250.78      241.93      3.48 o 
   5   6   0       73.16       75.94      2.05 o 
   6   6   0        2.73        2.17      0.51 o 
   7   6   0      174.48      160.54      3.40 o 
   8   6   0       12.89       12.64      1.85 o 
   9   6   0        7.14        8.17      1.69 o 
  10   6   0        1.64        3.07      1.22 o 
  -6   7   0        2.55        2.30      1.27 o 
  -5   7   0       14.25       14.67      2.22 o 
  -4   7   0        5.89        7.53      1.45 o 
  -3   7   0        5.63        5.55      1.27 o 
  -2   7   0      118.85      137.21      4.47 o 
  -1   7   0       80.04       78.28      3.28 o 
   0   7   0        7.95       12.61      1.40 o 
   1   7   0      215.65      233.26      5.50 o 
   2   7   0      186.09      186.17      4.84 o 
   3   7   0        2.29        2.98      0.47 o 
   4   7   0        1.26        1.11      0.38 o 
   5   7   0       28.99       27.91      1.43 o 
   6   7   0        2.56        2.25      0.57 o 
   7   7   0       16.27       15.71      1.19 o 
   8   7   0        3.93        2.80      0.72 o 
   9   7   0        0.16       -0.05      0.66 o 
  10   7   0        0.72        1.43      1.00 o 
  -5   8   0        0.40        1.69      1.08 o 
  -4   8   0        0.17        1.98      1.03 o 
  -3   8   0        8.32        8.80      1.61 o 
  -2   8   0       70.25       77.07      3.65 o 
  -1   8   0      401.06      420.20      8.35 o 
   0   8   0      120.07      117.62      4.31 o 
   1   8   0      402.46      424.56      8.12 o 
   2   8   0       76.66       63.95      3.09 o 
   3   8   0        6.49        6.21      1.24 o 
   4   8   0       16.96       16.52      1.61 o 
   5   8   0       26.33       23.27      1.26 o 
   6   8   0       65.47       64.42      2.16 o 
   7   8   0       87.83       84.27      5.30 o 
   8   8   0       15.80       14.30      1.30 o 
   9   8   0        0.29        0.82      0.87 o 
  -3   9   0        0.55        1.24      0.93 o 
  -2   9   0        0.07        1.06      0.85 o 
  -1   9   0        0.23       -0.26      0.71 o 
   0   9   0        8.19        8.33      1.56 o 
   1   9   0        0.36        1.22      0.87 o 
   2   9   0        3.54        6.37      1.40 o 
   3   9   0        6.67        4.81      1.22 o 
   4   9   0        9.66        8.83      1.51 o 
   5   9   0        7.03        9.25      1.56 o 
   6   9   0        0.71        1.45      0.79 o 
   7   9   0        3.60        2.30      0.93 o 
   8   9   0        0.03        0.37      0.56 o 
   9   9   0        1.98        2.62      1.24 o 
  -3  10   0        4.65        7.53      1.80 o 
  -2  10   0        7.89       11.37      1.98 o 
  -1  10   0        3.76        4.07      1.30 o 
   0  10   0        8.50        6.61      1.59 o 
   1  10   0       27.51       28.24      2.43 o 
   2  10   0       34.11       35.00      2.70 o 
   3  10   0        8.62        8.70      1.67 o 
   4  10   0        0.13        0.05      0.61 o 
   5  10   0        0.05        0.08      0.63 o 
   6  10   0       13.12       11.13      1.80 o 
   7  10   0        3.22        3.04      1.00 o 
   8  10   0       45.08       41.27      3.01 o 
  -1  11   0        4.71        7.83      1.85 o 
   0  11   0        9.15        7.83      1.77 o 
   1  11   0        8.16        9.25      1.82 o 
   2  11   0        0.20        1.27      0.93 o 
   3  11   0       16.48       14.09      2.09 o 
   4  11   0       15.88       16.21      1.93 o 
   5  11   0       38.27       38.81      2.96 o 
   6  11   0        2.42        4.47      1.27 o 
   7  11   0       11.04        8.67      1.72 o 
   1  12   0       11.92       14.81      2.43 o 
   2  12   0        4.63        4.47      1.37 o 
   3  12   0        0.05        0.77      0.95 o 
   4  12   0        0.03        0.08      0.71 o 
   5  12   0        2.14        1.82      0.93 o 
   6  12   0        0.00       -0.21      0.69 o 
  -4 -12   1        0.04        2.35      1.16 o 
  -3 -12   1       12.18       10.15      1.93 o 
  -7 -11   1        2.17        2.19      1.03 o 
  -6 -11   1        6.30        6.11      1.48 o 
  -5 -11   1        0.13        0.34      0.74 o 
  -4 -11   1        0.83        0.61      0.82 o 
  -3 -11   1        1.98        2.70      1.06 o 
  -2 -11   1        7.94        8.94      1.85 o 
  -1 -11   1        0.12        0.24      0.87 o 
   0 -11   1        7.26        8.88      1.98 o 
   1 -11   1        0.19       -0.26      0.95 o 
  -7 -10   1       16.11       17.08      1.96 o 
  -6 -10   1       11.04       12.61      1.93 o 
  -5 -10   1        8.32        6.16      1.37 o 
  -4 -10   1        7.75        8.12      1.59 o 
  -3 -10   1       84.22       71.38      3.78 o 
  -2 -10   1       45.37       44.65      3.09 o 
  -1 -10   1        2.07        2.91      1.11 o 
   0 -10   1       17.82       19.19      2.22 o 
   1 -10   1        1.20        1.40      1.03 o 
   2 -10   1        6.71        9.12      1.88 o 
  -7  -9   1       33.42       30.22      2.43 o 
  -6  -9   1        1.82        0.71      0.69 o 
  -5  -9   1        0.41        1.16      0.74 o 
  -4  -9   1        9.68       10.50      1.67 o 
  -3  -9   1       21.88       16.42      1.77 o 
  -2  -9   1       36.55       33.50      2.51 o 
  -1  -9   1        0.02        0.29      0.71 o 
   0  -9   1       18.24       21.18      2.14 o 
   1  -9   1       13.84       13.77      2.01 o 
   2  -9   1        5.37        5.68      1.48 o 
   3  -9   1        0.93        1.16      0.98 o 
   4  -9   1        0.39        0.61      1.03 o 
  -9  -8   1       17.37       19.67      2.22 o 
  -8  -8   1       49.68       47.35      3.09 o 
  -7  -8   1       98.02       93.55      2.80 o 
  -6  -8   1        0.90        1.74      0.57 o 
  -5  -8   1       55.23       49.23      2.80 o 
  -4  -8   1        1.48        3.17      0.95 o 
  -3  -8   1       63.08       64.19      3.15 o 
  -2  -8   1       62.15       69.24      3.30 o 
  -1  -8   1       19.59       19.38      1.88 o 
   0  -8   1      283.30      333.41      7.51 o 
   1  -8   1        4.13        2.06      0.98 o 
   2  -8   1        1.53        3.01      1.08 o 
   3  -8   1        0.01        0.45      0.82 o 
   4  -8   1       21.45       22.31      2.27 o 
  -9  -7   1        0.89        0.79      0.90 o 
  -8  -7   1       45.91       42.04      2.91 o 
  -7  -7   1        6.77        7.41      0.97 o 
  -6  -7   1        2.45        3.73      0.70 o 
  -5  -7   1       18.42       16.86      1.09 o 
  -4  -7   1       88.80       84.88      2.33 o 
  -3  -7   1      184.36      178.38      4.89 o 
  -2  -7   1       29.36       21.81      1.77 o 
  -1  -7   1       16.64       14.99      1.51 o 
   0  -7   1       88.10       87.40      3.54 o 
   1  -7   1        8.72       12.03      1.61 o 
   2  -7   1      203.05      211.90      5.82 o 
   3  -7   1      188.70      181.89      5.55 o 
   4  -7   1       31.20       31.28      2.46 o 
   6  -7   1        0.33        0.58      0.93 o 
 -10  -6   1        0.79        0.56      1.00 o 
  -9  -6   1        2.69        3.81      1.19 o 
  -8  -6   1        1.39        0.87      0.82 o 
  -7  -6   1      136.96      134.93      4.20 o 
  -6  -6   1        3.67        4.35      0.71 o 
  -5  -6   1      148.50      135.27      2.81 o 
  -4  -6   1      104.04      105.60      3.20 o 
  -3  -6   1       45.75       50.56      3.62 o 
  -2  -6   1        5.68        5.89      0.93 o 
  -1  -6   1       25.13       27.79      1.85 o 
   0  -6   1       86.59      100.54      3.49 o 
   1  -6   1      267.64      266.76      5.84 o 
   2  -6   1       10.85       11.18      1.35 o 
   3  -6   1      152.00      151.73      4.68 o 
   4  -6   1       17.63       17.98      1.80 o 
   5  -6   1       15.97       15.84      1.80 o 
 -10  -5   1        2.51        3.54      1.35 o 
  -9  -5   1        0.69        0.82      0.85 o 
  -8  -5   1       57.41       53.56      3.23 o 
  -7  -5   1       35.67       32.78      2.35 o 
  -6  -5   1        0.64        1.42      0.42 o 
  -5  -5   1       13.69       10.85      1.20 o 
  -4  -5   1       26.10       20.69      1.30 o 
  -3  -5   1      505.53      590.91     23.46 o 
  -2  -5   1      321.73      397.44     11.06 o 
  -1  -5   1      285.18      349.59      4.56 o 
   0  -5   1       38.45       46.83      0.95 o 
   1  -5   1        6.54        6.13      0.41 o 
   2  -5   1        3.78        4.60      0.95 o 
   3  -5   1        4.52        4.92      1.00 o 
   4  -5   1       40.16       37.01      2.27 o 
   5  -5   1       25.36       25.17      2.01 o 
   7  -5   1        4.41        6.79      1.61 o 
 -10  -4   1        1.76        2.25      1.11 o 
  -9  -4   1       11.32       12.35      1.98 o 
  -8  -4   1        0.00       -0.03      0.69 o 
  -7  -4   1       34.29       31.65      2.27 o 
  -6  -4   1       12.08       14.77      0.93 o 
  -5  -4   1        8.72        9.82      0.71 o 
  -4  -4   1       19.39       14.91      0.93 o 
  -3  -4   1      223.17      213.79      4.80 o 
  -2  -4   1      883.22     1092.18     11.74 o 
  -1  -4   1       71.25       91.08      1.47 o 
   0  -4   1      976.49     1135.26     12.88 o 
   1  -4   1      348.61      356.59     19.79 o 
   2  -4   1        0.10       -0.02      0.18 o 
   3  -4   1       65.58       64.04      3.58 o 
   4  -4   1        5.58        6.80      1.16 o 
   5  -4   1        0.39        0.53      0.61 o 
   7  -4   1       30.25       32.07      2.59 o 
 -10  -3   1        0.47        0.74      0.79 o 
  -9  -3   1        0.18        0.19      0.69 o 
  -8  -3   1       39.69       36.51      2.67 o 
  -7  -3   1       76.78       76.33      3.49 o 
  -6  -3   1        3.04        2.57      0.78 o 
  -5  -3   1      199.64      220.09      4.94 o 
  -4  -3   1        4.10        6.70      0.55 o 
  -3  -3   1       61.38       64.30      2.72 o 
  -2  -3   1       52.71       45.28      1.14 o 
  -1  -3   1      623.34      742.74     10.50 o 
   0  -3   1       58.47       67.36      3.30 o 
   1  -3   1        7.95        6.98      0.40 o 
   2  -3   1      598.38      553.17      4.41 o 
   3  -3   1       21.32       27.17      2.51 o 
   4  -3   1        5.03        3.86      0.63 o 
   5  -3   1       62.72       63.56      8.84 o 
   6  -3   1        8.97        8.78      0.77 o 
   7  -3   1        0.01       -0.13      0.66 o 
 -10  -2   1        0.59        0.69      0.85 o 
  -9  -2   1        3.06        3.54      1.16 o 
  -8  -2   1       47.53       53.91      3.20 o 
  -7  -2   1       47.10       40.13      2.54 o 
  -6  -2   1       90.93       81.65      2.10 o 
  -5  -2   1       12.45       16.76      0.69 o 
  -4  -2   1     1111.62     1081.64     22.97 o 
  -3  -2   1      373.85      369.57      5.21 o 
  -2  -2   1        6.95        5.90      0.50 o 
  -1  -2   1      408.28      439.30      6.90 o 
   0  -2   1     1286.40     1366.41      7.28 o 
   1  -2   1      191.83      170.70      1.84 o 
   3  -2   1      636.44      815.31      8.17 o 
   4  -2   1       63.90       73.13      2.49 o 
   5  -2   1       38.10       44.05      2.22 o 
   6  -2   1        8.58       10.99      0.96 o 
   7  -2   1       66.09       70.07      4.04 o 
   8  -2   1        0.07        0.11      0.66 o 
  -9  -1   1        9.04       10.76      1.90 o 
  -8  -1   1       61.12       60.49      3.41 o 
  -7  -1   1        2.10        3.09      0.98 o 
  -6  -1   1        1.97        3.24      0.58 o 
  -5  -1   1      117.27      118.44      5.63 o 
  -4  -1   1       83.97       84.77      2.04 o 
  -3  -1   1      410.82      459.91     15.92 o 
  -2  -1   1      537.50      529.55     19.01 o 
  -1  -1   1     4771.30     5089.67     31.67 o 
   0  -1   1     1465.10     1392.41     18.80 o 
   1  -1   1        3.78        3.65      0.32 o 
   2  -1   1      486.05      505.46      5.26 o 
   3  -1   1        5.62        6.85      0.66 o 
   4  -1   1       92.47      120.93      3.15 o 
   5  -1   1       23.26       28.84      1.74 o 
   6  -1   1        0.10        0.07      0.34 o 
   7  -1   1       36.91       38.33      1.98 o 
   8  -1   1       23.43       23.29      2.12 o 
   9  -1   1        0.37        1.67      0.87 o 
  -9   0   1       18.03       18.85      2.14 o 
  -8   0   1       37.31       37.86      2.72 o 
  -7   0   1        0.57        0.53      0.77 o 
  -6   0   1       46.76       42.51      1.55 o 
  -5   0   1       93.90       79.23      8.46 o 
  -4   0   1      428.92      425.48     32.65 o 
  -3   0   1      217.99      236.41     18.10 o 
  -2   0   1        6.40        7.03      0.24 o 
  -1   0   1     2777.05     2707.14    256.94 o 
   0   0   1     2543.25     1826.40     13.85 o 
   1   0   1     1302.81     1363.05      9.94 o 
   2   0   1      220.63      222.02      3.17 o 
   3   0   1      167.49      175.84      3.30 o 
   4   0   1        0.82        1.08      0.40 o 
   5   0   1        9.20        9.81      1.18 o 
   6   0   1       10.48       10.44      0.98 o 
   7   0   1      168.53      166.08      5.10 o 
   8   0   1       38.07       36.72      2.64 o 
   9   0   1        1.90        1.37      0.85 o 
  -9   1   1        2.36        3.23      1.14 o 
  -8   1   1        7.56       14.36      1.74 o 
  -7   1   1       59.86       60.73      3.13 o 
  -6   1   1       23.26       23.11      1.45 o 
  -5   1   1       46.65       42.32      3.04 o 
  -4   1   1        1.82        1.08      0.50 o 
  -3   1   1      161.34      186.82     13.47 o 
  -2   1   1      138.72      152.64     12.25 o 
  -1   1   1     8230.66     6829.42    322.31 o 
   0   1   1      516.62      553.63     36.64 o 
   1   1   1     2643.89     2692.04     56.47 o 
   2   1   1    11229.02     9550.51     51.83 o 
   3   1   1      208.45      215.28      9.04 o 
   4   1   1        0.58        0.33      0.17 o 
   5   1   1       49.03       45.03      3.57 o 
   6   1   1      124.46      110.36      5.13 o 
   7   1   1        1.50        1.64      0.82 o 
   8   1   1       97.91      102.92      4.34 o 
   9   1   1       23.07       23.34      2.30 o 
  10   1   1        8.04       10.79      1.93 o 
  -9   2   1        0.15        0.37      0.74 o 
  -8   2   1        7.68        8.28      1.56 o 
  -7   2   1        0.10        0.58      0.50 o 
  -6   2   1        1.46        0.67      0.43 o 
  -5   2   1      192.56      188.53     19.00 o 
  -4   2   1        5.06        5.16      0.44 o 
  -3   2   1        5.98        5.39      0.53 o 
  -2   2   1     1012.94     1039.88      7.18 o 
  -1   2   1      135.34       98.48      1.69 o 
   0   2   1      234.56      239.91     10.24 o 
   1   2   1        2.57        5.68      0.27 o 
   2   2   1     4342.40     4483.72    160.57 o 
   3   2   1      145.99      139.02      6.01 o 
   4   2   1      432.54      421.53     17.97 o 
   5   2   1       15.66       12.21      0.52 o 
   6   2   1        1.90        1.96      0.71 o 
   7   2   1      187.54      190.51      5.39 o 
   8   2   1       32.19       40.03      2.72 o 
   9   2   1       10.59       11.76      1.88 o 
  10   2   1        1.09        2.70      1.14 o 
  -7   3   1       32.94       35.86      3.01 o 
  -6   3   1        8.78        7.50      0.91 o 
  -5   3   1       23.83       24.70      2.05 o 
  -4   3   1       98.58      102.63      4.95 o 
  -3   3   1      309.22      347.79      7.05 o 
  -2   3   1       96.53      100.55      2.54 o 
  -1   3   1        0.67        2.32      0.25 o 
   0   3   1        9.00       12.61      0.77 o 
   1   3   1      121.00      141.86      1.51 o 
   2   3   1      467.76      433.34      6.32 o 
   3   3   1      395.86      423.80      3.79 o 
   4   3   1      100.24      109.37      2.02 o 
   5   3   1       84.90       85.51      2.33 o 
   6   3   1       63.76       62.24      1.84 o 
   7   3   1        7.45        6.40      0.82 o 
   8   3   1       17.66       17.95      1.88 o 
   9   3   1        0.31        0.58      0.71 o 
  10   3   1        0.08        0.40      0.79 o 
  -7   4   1        2.10        1.43      0.93 o 
  -6   4   1        9.05       10.36      1.61 o 
  -5   4   1       10.00       12.57      1.97 o 
  -4   4   1        0.00        0.08      0.20 o 
  -3   4   1       26.44       34.32      1.71 o 
  -2   4   1      301.82      355.57     10.15 o 
  -1   4   1      734.41      835.73      5.23 o 
   0   4   1      307.50      343.03      4.86 o 
   1   4   1      763.60      859.09      6.97 o 
   2   4   1      544.23      609.73      5.27 o 
   3   4   1      480.46      506.30      6.01 o 
   4   4   1       60.48       63.98      1.60 o 
   5   4   1       10.90       11.69      0.77 o 
   6   4   1       21.15       23.90      1.19 o 
   7   4   1      336.45      336.11      4.79 o 
   8   4   1        4.06        5.37      1.27 o 
   9   4   1       29.00       32.17      2.64 o 
  10   4   1        9.12       11.34      2.04 o 
  -7   5   1        0.57       -0.13      0.79 o 
  -6   5   1       54.14       49.94      3.15 o 
  -5   5   1       15.55       16.60      1.77 o 
  -4   5   1        1.90        0.85      0.43 o 
  -3   5   1        0.00       -0.05      0.37 o 
  -2   5   1       25.73       29.95      1.69 o 
  -1   5   1      102.97      108.18      3.04 o 
   0   5   1        0.03        0.95      0.48 o 
   1   5   1      610.97      713.19      8.25 o 
   2   5   1      295.05      337.59      4.96 o 
   3   5   1       85.12       94.43      1.82 o 
   4   5   1       72.57       57.58      1.58 o 
   5   5   1       25.87       29.60      1.31 o 
   6   5   1       48.99       47.34      1.69 o 
   7   5   1        6.90        6.43      0.84 o 
   8   5   1       29.25       25.62      1.45 o 
   9   5   1        5.48        6.29      1.48 o 
  10   5   1        0.56        0.93      0.90 o 
  -7   6   1       12.69       12.37      2.17 o 
  -6   6   1       24.76       24.83      2.41 o 
  -5   6   1        6.65        3.89      1.27 o 
  -4   6   1       43.33       43.71      2.80 o 
  -3   6   1        0.68        0.48      0.56 o 
  -2   6   1        0.20        1.35      0.61 o 
  -1   6   1       16.35       19.99      1.51 o 
   0   6   1        3.88        7.14      1.03 o 
   1   6   1       55.37       56.97      2.38 o 
   2   6   1       39.86       39.76      1.04 o 
   3   6   1      530.93      554.92      6.65 o 
   4   6   1       87.00       82.72      2.39 o 
   5   6   1       31.00       34.98      2.12 o 
   6   6   1        1.81        1.21      0.43 o 
   7   6   1       49.34       48.50      1.89 o 
   8   6   1       19.29       17.05      1.47 o 
   9   6   1        5.79        5.82      1.43 o 
  10   6   1        0.97        2.06      1.08 o 
  -6   7   1       12.70       10.23      2.01 o 
  -5   7   1       21.92       23.21      2.41 o 
  -4   7   1        0.14       -0.48      0.69 o 
  -3   7   1       35.96       39.23      2.41 o 
  -2   7   1       87.01       93.77      3.54 o 
  -1   7   1       16.52       18.00      1.61 o 
   0   7   1      220.95      220.83      5.21 o 
   1   7   1      253.06      261.13      5.63 o 
   2   7   1       52.96       48.70      2.43 o 
   3   7   1        3.45        4.49      0.52 o 
   4   7   1       32.76       30.83      1.24 o 
   5   7   1      211.85      220.68      3.61 o 
   6   7   1        4.40        3.39      0.64 o 
   7   7   1       41.33       42.89      1.83 o 
   8   7   1        4.36        4.01      0.79 o 
   9   7   1        1.48        2.83      1.11 o 
  10   7   1        2.06        4.79      1.51 o 
  -5   8   1        0.14        0.21      0.87 o 
  -4   8   1        0.04       -0.40      0.71 o 
  -3   8   1        0.92        1.82      0.85 o 
  -2   8   1       66.35       76.30      3.49 o 
  -1   8   1        1.30        2.62      0.95 o 
   0   8   1      386.70      441.25      8.14 o 
   1   8   1      164.72      162.91      4.81 o 
   2   8   1       56.85       51.16      2.70 o 
   3   8   1        5.27        5.23      1.08 o 
   4   8   1       46.41       45.16      2.56 o 
   5   8   1        4.56        4.41      0.69 o 
   6   8   1        1.95        0.56      0.44 o 
   7   8   1       26.91       26.07      1.92 o 
   8   8   1       50.55       48.62      2.11 o 
   9   8   1        4.60        3.83      1.30 o 
  10   8   1        3.09        3.67      1.32 o 
  -4   9   1        2.01        1.96      1.11 o 
  -3   9   1        6.42        9.02      1.69 o 
  -2   9   1        1.43        3.09      1.03 o 
  -1   9   1       24.23       26.49      2.25 o 
   0   9   1      535.31      587.24     10.18 o 
   1   9   1       80.90       90.23      3.94 o 
   2   9   1       27.66       34.40      2.43 o 
   3   9   1       47.01       44.05      2.70 o 
   4   9   1        2.81        4.18      1.08 o 
   5   9   1        1.05        0.85      0.63 o 
   6   9   1        3.55        2.96      1.00 o 
   7   9   1       52.39       52.82      3.12 o 
   8   9   1        7.42        9.49      1.19 o 
   9   9   1        1.31        1.30      0.63 o 
  -2  10   1        5.30        6.13      1.48 o 
  -1  10   1        1.06        1.00      0.87 o 
   0  10   1       25.68       29.32      2.43 o 
   1  10   1        5.58        5.13      1.35 o 
   2  10   1        3.41        2.70      1.11 o 
   3  10   1       32.03       35.03      2.64 o 
   4  10   1        3.21        3.94      1.19 o 
   5  10   1        1.19        1.22      0.79 o 
   6  10   1       10.11        7.35      1.45 o 
   7  10   1        2.57        1.67      0.87 o 
   8  10   1       16.40       18.93      2.09 o 
   9  10   1       17.93       16.87      2.01 o 
  -1  11   1        3.03        5.79      1.56 o 
   0  11   1        2.13        1.00      0.95 o 
   1  11   1        0.46        0.56      0.79 o 
   2  11   1        0.29        0.61      0.82 o 
   3  11   1        0.27        1.82      0.98 o 
   4  11   1        0.00        0.63      0.77 o 
   5  11   1        1.84        1.53      0.87 o 
   6  11   1        0.39        0.77      0.77 o 
   7  11   1       11.67       11.82      1.96 o 
   8  11   1        1.38        1.98      1.06 o 
   0  12   1       14.16       13.91      2.27 o 
   1  12   1        9.13       12.88      2.17 o 
   2  12   1        5.78        4.52      1.45 o 
   3  12   1        1.61        1.00      0.95 o 
   4  12   1        0.54        0.69      0.74 o 
   5  12   1        4.33        4.26      1.30 o 
   6  12   1       24.30       22.23      2.35 o 
  -6 -11   2        2.69        3.36      1.14 o 
  -5 -11   2        3.18        2.67      1.08 o 
  -4 -11   2        5.99        6.66      1.56 o 
  -3 -11   2        0.12        0.56      0.87 o 
  -2 -11   2       18.86       22.21      2.41 o 
  -1 -11   2        1.02        2.67      1.16 o 
   0 -11   2       13.65       17.16      2.64 o 
  -7 -10   2        5.58        6.00      1.43 o 
  -6 -10   2        1.78        2.09      0.98 o 
  -5 -10   2        1.00        2.49      1.00 o 
  -4 -10   2        9.95        8.99      1.72 o 
  -3 -10   2        5.23        7.51      1.61 o 
  -2 -10   2        0.47        0.45      0.79 o 
  -1 -10   2        1.98        1.16      0.95 o 
   0 -10   2        5.19        5.55      1.51 o 
   1 -10   2        0.94        1.16      1.06 o 
   2 -10   2        2.16        4.65      1.51 o 
  -7  -9   2        0.00        0.50      0.69 o 
  -6  -9   2        0.82        1.06      0.74 o 
  -5  -9   2        1.63        1.43      0.85 o 
  -4  -9   2       39.84       35.08      2.59 o 
  -3  -9   2        0.16        1.32      0.77 o 
  -2  -9   2       65.97       59.51      3.41 o 
  -1  -9   2        1.37        1.06      0.95 o 
   0  -9   2        9.29       11.98      1.90 o 
   1  -9   2       20.59       22.55      2.27 o 
   2  -9   2        0.55        1.37      0.98 o 
   3  -9   2       18.55       22.39      2.49 o 
  -9  -8   2       14.85       15.86      2.33 o 
  -8  -8   2        0.96        0.58      0.82 o 
  -7  -8   2        5.17        4.88      0.85 o 
  -6  -8   2        0.24        0.17      0.43 o 
  -5  -8   2       67.80       72.55      3.44 o 
  -4  -8   2        0.22        0.77      0.61 o 
  -3  -8   2        1.17        0.85      0.66 o 
  -2  -8   2        0.05        0.61      0.63 o 
  -1  -8   2        0.07        0.45      0.69 o 
   0  -8   2        0.11        0.13      0.69 o 
   1  -8   2       11.48       13.38      1.90 o 
   2  -8   2        9.02        9.70      1.80 o 
   3  -8   2       12.82       16.87      2.04 o 
   4  -8   2        4.33        3.99      1.37 o 
  -9  -7   2        3.85        4.12      1.37 o 
  -8  -7   2        0.16       -0.29      0.63 o 
  -7  -7   2      143.76      135.78      4.89 o 
  -6  -7   2       85.63       83.19      2.50 o 
  -5  -7   2        5.20        4.07      0.71 o 
  -4  -7   2       41.31       47.38      1.70 o 
  -3  -7   2       34.49       28.29      2.04 o 
  -2  -7   2        4.63        3.81      1.00 o 
  -1  -7   2       45.39       49.62      2.72 o 
   0  -7   2       42.62       48.06      2.78 o 
   1  -7   2      225.09      220.17      6.00 o 
   2  -7   2       33.11       41.53      2.70 o 
   3  -7   2       69.18       67.31      3.54 o 
   4  -7   2        6.77       11.24      1.85 o 
   5  -7   2       18.77       21.04      2.25 o 
  -9  -6   2        1.98        2.62      1.14 o 
  -8  -6   2        9.56        8.83      1.67 o 
  -7  -6   2       20.72       23.03      2.09 o 
  -6  -6   2       27.00       25.28      1.36 o 
  -5  -6   2       68.18       63.22      2.21 o 
  -4  -6   2        6.16        7.15      0.77 o 
  -3  -6   2        1.27        2.15      0.95 o 
  -2  -6   2       13.28       12.81      0.79 o 
  -1  -6   2      155.10      153.02      4.39 o 
   0  -6   2        7.93       10.07      1.37 o 
   1  -6   2       50.67       49.99      2.62 o 
   2  -6   2      208.61      204.44      5.53 o 
   3  -6   2       17.03       17.21      1.77 o 
   4  -6   2      214.01      209.07      6.03 o 
   5  -6   2       39.54       43.46      2.91 o 
  -9  -5   2        0.19        0.74      0.79 o 
  -8  -5   2       22.92       22.63      2.17 o 
  -7  -5   2        2.89        2.51      0.95 o 
  -6  -5   2        5.07        4.28      0.64 o 
  -5  -5   2        4.11        4.62      0.64 o 
  -4  -5   2       75.74       80.39      5.23 o 
  -3  -5   2       61.71       55.96      3.93 o 
  -2  -5   2      219.24      250.01      3.20 o 
  -1  -5   2      206.09      207.61      6.42 o 
   0  -5   2       12.37       13.33      0.69 o 
   1  -5   2       18.61       15.60      1.43 o 
   2  -5   2      108.74       98.61      3.54 o 
   3  -5   2        0.00       -0.24      0.50 o 
   4  -5   2       49.94       46.77      2.70 o 
   5  -5   2        9.00       10.55      1.61 o 
   6  -5   2        0.00       -0.16      0.71 o 
   7  -5   2        0.23        0.63      0.93 o 
 -10  -4   2        2.95        2.78      1.37 o 
  -9  -4   2        0.02        0.48      0.85 o 
  -8  -4   2       11.63       12.35      1.90 o 
  -7  -4   2        4.53        4.04      1.08 o 
  -6  -4   2        0.32        0.18      0.28 o 
  -5  -4   2        6.43        7.81      0.71 o 
  -4  -4   2       53.91       55.69      1.58 o 
  -3  -4   2       12.68       17.19      0.85 o 
  -2  -4   2       70.76       54.36      2.19 o 
  -1  -4   2     1802.99     2223.42     59.93 o 
   0  -4   2     1525.41     1742.38     49.09 o 
   1  -4   2       29.98       22.38      0.84 o 
   2  -4   2       27.43       20.03      0.87 o 
   3  -4   2       11.70       11.63      0.74 o 
   4  -4   2       41.06       35.66      2.19 o 
   5  -4   2        1.55        0.34      0.58 o 
   6  -4   2       48.84       43.86      2.72 o 
 -10  -3   2        0.37        0.66      0.87 o 
  -9  -3   2       11.96       10.89      1.90 o 
  -8  -3   2       10.20        8.43      1.64 o 
  -7  -3   2        8.22        6.08      1.27 o 
  -6  -3   2       59.63       60.25      2.93 o 
  -5  -3   2       10.80       11.25      0.73 o 
  -4  -3   2        1.38        0.58      0.37 o 
  -3  -3   2      425.91      513.25      7.09 o 
  -2  -3   2      152.18      177.13      2.36 o 
  -1  -3   2      500.85      630.62     13.03 o 
   0  -3   2      490.65      562.45     23.03 o 
   1  -3   2        8.50       10.03      0.56 o 
   2  -3   2        7.27        9.98      0.60 o 
   3  -3   2       41.77       36.79      1.24 o 
   4  -3   2       46.55       39.66      1.42 o 
   5  -3   2       20.48       25.97      3.24 o 
   6  -3   2       35.03       39.11      3.93 o 
   7  -3   2        2.14        2.75      1.03 o 
  -9  -2   2        0.56       -0.03      0.66 o 
  -8  -2   2        4.25        6.37      1.43 o 
  -7  -2   2       22.63       21.71      1.96 o 
  -6  -2   2       58.56       62.58      1.84 o 
  -5  -2   2        2.86        5.98      0.44 o 
  -4  -2   2       28.47       31.44      1.51 o 
  -3  -2   2      429.98      535.01      4.59 o 
  -2  -2   2       39.11       38.84      2.35 o 
  -1  -2   2      160.92      155.36      7.68 o 
   0  -2   2      989.03     1013.40     30.14 o 
   1  -2   2      247.33      215.71      2.39 o 
   2  -2   2      261.18      252.64      3.78 o 
   3  -2   2        0.48        0.34      0.32 o 
   4  -2   2        6.31        9.60      0.95 o 
   5  -2   2       85.05      101.44      3.33 o 
   6  -2   2        1.91        2.22      0.82 o 
   7  -2   2        2.89        3.82      0.77 o 
   8  -2   2        5.51        8.38      1.61 o 
  -9  -1   2        0.52        1.43      0.82 o 
  -8  -1   2        0.05       -0.11      0.58 o 
  -7  -1   2       22.67       25.14      2.06 o 
  -6  -1   2        0.06       -0.04      0.27 o 
  -5  -1   2        5.00        7.40      0.68 o 
  -4  -1   2      588.19      618.44     26.02 o 
  -3  -1   2     1696.55     1775.31    108.18 o 
  -2  -1   2     1059.91     1233.61     22.47 o 
  -1  -1   2       78.45       82.96      1.88 o 
   0  -1   2      602.13      525.45     30.24 o 
   1  -1   2       36.25       30.83      1.08 o 
   2  -1   2       92.03       85.55      2.06 o 
   3  -1   2       17.13       20.36      1.16 o 
   4  -1   2       77.22       87.72      2.75 o 
   5  -1   2      123.39      144.19      3.97 o 
   6  -1   2       49.85       59.62      2.80 o 
   7  -1   2        9.59       11.10      1.61 o 
   8  -1   2        1.99        2.17      0.93 o 
   9  -1   2        0.00        1.16      0.85 o 
  -9   0   2        0.00        0.63      0.74 o 
  -8   0   2       33.48       33.13      2.59 o 
  -7   0   2        5.07        4.74      0.79 o 
  -6   0   2        7.44        8.39      0.86 o 
  -5   0   2        2.35        3.16      0.51 o 
  -4   0   2      193.95      177.10     11.59 o 
  -3   0   2      528.66      592.59     57.44 o 
  -2   0   2      140.36      133.84      5.40 o 
  -1   0   2       12.12        7.57      0.41 o 
   0   0   2      220.54      230.06      2.93 o 
   1   0   2       26.25       20.86      0.85 o 
   2   0   2      755.34      657.61      6.48 o 
   3   0   2       25.05       32.20      1.43 o 
   4   0   2      214.01      250.00      4.68 o 
   5   0   2        9.39       13.30      1.24 o 
   6   0   2       46.46       48.45      1.63 o 
   7   0   2        0.90        0.56      0.77 o 
   8   0   2       29.57       32.97      2.51 o 
   9   0   2        2.49        1.85      0.95 o 
  -9   1   2       14.41       17.32      2.06 o 
  -8   1   2       73.75       71.59      3.73 o 
  -7   1   2      136.55      139.02      4.94 o 
  -6   1   2        1.10        1.21      0.74 o 
  -5   1   2        1.90        1.05      0.36 o 
  -4   1   2      162.29      160.07     13.01 o 
  -3   1   2      646.92      678.41     61.63 o 
  -2   1   2      778.84      791.58     83.12 o 
  -1   1   2       85.43       73.21      8.00 o 
   0   1   2     1788.94     1748.44     20.92 o 
   1   1   2      224.89      237.87     14.30 o 
   2   1   2     2944.13     3131.18     97.48 o 
   3   1   2       38.85       41.27      1.61 o 
   4   1   2      720.54      806.91      8.99 o 
   5   1   2       47.75       56.26      2.41 o 
   6   1   2      298.17      311.45     27.50 o 
   7   1   2       12.14       12.88      1.51 o 
   8   1   2        8.80        8.88      1.61 o 
   9   1   2        0.84        1.32      0.87 o 
  10   1   2        0.01        0.85      0.90 o 
  -9   2   2        7.28       10.42      1.88 o 
  -8   2   2        0.06       -0.03      0.58 o 
  -7   2   2        0.87        2.03      0.62 o 
  -6   2   2        0.01        0.27      0.42 o 
  -5   2   2       57.61       53.91      6.65 o 
  -4   2   2      356.54      332.34     15.36 o 
  -3   2   2        5.99        7.46      0.47 o 
  -2   2   2      134.04      145.85      7.45 o 
  -1   2   2      122.86      114.60      7.67 o 
   0   2   2       13.29       14.75      0.48 o 
   1   2   2     2946.15     2807.08    176.19 o 
   2   2   2      957.65     1073.83     56.14 o 
   3   2   2     5366.42     5644.88    172.48 o 
   4   2   2      319.67      347.36     16.62 o 
   5   2   2        0.63        0.30      0.16 o 
   6   2   2       20.91       26.17      1.85 o 
   7   2   2      100.29      100.46      3.94 o 
   8   2   2        0.37        0.19      0.58 o 
   9   2   2        1.55        1.32      0.95 o 
  10   2   2       49.33       56.23      3.70 o 
  -7   3   2       15.18       15.51      1.20 o 
  -6   3   2        3.77        2.95      0.65 o 
  -5   3   2        0.25        0.58      0.36 o 
  -4   3   2       25.50       27.29      1.03 o 
  -3   3   2       70.19       85.72      3.15 o 
  -2   3   2       14.46       13.92      1.20 o 
  -1   3   2       19.41       19.62      0.82 o 
   0   3   2      376.03      376.99     19.50 o 
   1   3   2     2384.70     1881.55    247.36 o 
   2   3   2     2084.23     2137.25     84.71 o 
   3   3   2      300.40      297.66     16.68 o 
   4   3   2       10.75       10.31      0.68 o 
   5   3   2        0.00        0.19      0.24 o 
   6   3   2       69.37       76.13      2.08 o 
   7   3   2        2.10        1.56      0.79 o 
   8   3   2       11.96       13.14      1.59 o 
   9   3   2        0.79        0.69      0.71 o 
  10   3   2        0.26        0.95      0.82 o 
  -8   4   2        0.20        1.40      1.06 o 
  -7   4   2        6.59        5.74      1.37 o 
  -6   4   2       10.42       12.74      1.74 o 
  -5   4   2       10.43        9.90      0.91 o 
  -4   4   2       31.47       27.50      1.93 o 
  -3   4   2        8.66        9.87      0.72 o 
  -2   4   2     1136.76     1299.53     57.40 o 
  -1   4   2      258.94      322.48     14.71 o 
   0   4   2        5.83        6.05      0.30 o 
   1   4   2      457.72      449.46     39.38 o 
   2   4   2      412.52      445.35     14.25 o 
   3   4   2      498.79      527.51     19.01 o 
   4   4   2       23.79       19.01      0.89 o 
   5   4   2      154.40      139.92      5.55 o 
   6   4   2      235.61      240.63     10.23 o 
   7   4   2       20.66       23.49      1.32 o 
   8   4   2        7.82        8.07      0.99 o 
   9   4   2        8.82        7.98      1.59 o 
  10   4   2       26.51       32.73      2.83 o 
  -7   5   2        2.35        3.15      1.16 o 
  -6   5   2       22.64       19.11      2.04 o 
  -5   5   2        6.04        6.85      1.35 o 
  -4   5   2       20.88       18.27      1.72 o 
  -3   5   2       20.01       20.01      1.41 o 
  -2   5   2      115.63      134.52      5.95 o 
  -1   5   2       58.18       74.26      1.39 o 
   0   5   2       44.26       45.00      1.85 o 
   1   5   2      257.64      241.57     21.26 o 
   2   5   2       19.06       19.38      0.74 o 
   3   5   2      275.10      299.89      6.91 o 
   4   5   2       11.37       11.47      0.74 o 
   5   5   2       14.66       16.60      0.95 o 
   6   5   2       91.22       94.69      2.39 o 
   7   5   2       29.40       28.08      1.60 o 
   8   5   2        2.42        3.02      0.67 o 
   9   5   2        3.67        5.26      1.37 o 
  10   5   2        5.15        5.63      1.45 o 
  -7   6   2        4.12        3.09      1.27 o 
  -6   6   2        8.90       10.31      1.85 o 
  -5   6   2       22.62       23.69      2.22 o 
  -4   6   2       14.15       10.73      1.64 o 
  -3   6   2       15.69       17.81      1.16 o 
  -2   6   2       27.21       28.38      3.33 o 
  -1   6   2       30.25       31.73      1.77 o 
   0   6   2        0.00        0.16      0.37 o 
   1   6   2        0.07       -0.11      0.34 o 
   2   6   2      383.46      363.88     38.30 o 
   3   6   2       13.82       18.24      0.85 o 
   4   6   2       66.63       70.78      1.81 o 
   5   6   2       59.22       68.36      1.92 o 
   6   6   2       32.94       39.10      2.75 o 
   7   6   2       33.92       33.71      2.23 o 
   8   6   2       11.26       10.08      1.11 o 
   9   6   2       12.00       14.73      2.09 o 
  10   6   2        0.77        0.71      0.82 o 
  -6   7   2       11.95       12.24      2.14 o 
  -5   7   2       14.94       15.02      2.14 o 
  -4   7   2       61.84       54.33      3.28 o 
  -3   7   2       31.92       28.40      2.60 o 
  -2   7   2       16.64       17.58      1.53 o 
  -1   7   2       51.17       48.51      2.38 o 
   0   7   2        0.65        0.87      0.53 o 
   1   7   2      170.41      182.42      4.57 o 
   2   7   2        0.29        0.48      0.53 o 
   3   7   2       13.68       15.19      0.79 o 
   4   7   2      202.62      207.75     19.10 o 
   5   7   2        0.42        0.37      0.34 o 
   6   7   2        3.78        3.76      0.66 o 
   7   7   2        1.18        1.51      0.53 o 
   8   7   2       13.24       13.54      1.29 o 
   9   7   2        1.82        2.01      0.64 o 
  10   7   2        0.33        0.71      0.90 o 
  -5   8   2        4.02        2.83      1.16 o 
  -4   8   2       15.30       15.25      2.17 o 
  -3   8   2        6.93        6.79      1.45 o 
  -2   8   2        0.30        0.61      0.66 o 
  -1   8   2       14.09       13.80      1.51 o 
   0   8   2      131.55      129.81      4.20 o 
   1   8   2       51.39       58.96      2.86 o 
   2   8   2        2.04        2.19      0.79 o 
   3   8   2        9.24        7.48      1.27 o 
   4   8   2        2.17        2.06      0.79 o 
   5   8   2       11.68       10.51      0.88 o 
   6   8   2        7.42        5.95      0.82 o 
   7   8   2      120.14      120.17      3.10 o 
   8   8   2       38.40       39.54      1.93 o 
   9   8   2        2.85        2.31      0.73 o 
  10   8   2        5.74        9.15      1.82 o 
  -4   9   2        5.95        3.94      1.32 o 
  -3   9   2        2.60        2.49      1.03 o 
  -2   9   2        1.20        1.69      0.63 o 
  -1   9   2       99.04      103.87      4.12 o 
   0   9   2       93.01       92.77      3.89 o 
   1   9   2      160.20      149.74      4.89 o 
   2   9   2      176.65      190.96      5.47 o 
   3   9   2       15.71       15.70      1.72 o 
   4   9   2       11.87       10.36      1.53 o 
   5   9   2       49.43       46.13      2.80 o 
   6   9   2        8.35        9.57      1.56 o 
   7   9   2       13.11       16.39      1.27 o 
   8   9   2       46.49       46.48      4.68 o 
   9   9   2       23.05       21.28      1.57 o 
  -3  10   2        1.88        1.43      0.87 o 
  -2  10   2        0.39        1.71      0.79 o 
  -1  10   2        0.11        0.11      0.66 o 
   0  10   2        1.39        1.30      0.87 o 
   1  10   2      117.37      132.32      4.92 o 
   2  10   2      342.51      364.95      8.20 o 
   3  10   2       77.36       88.83      4.02 o 
   4  10   2       32.73       33.31      2.51 o 
   5  10   2        3.09        3.86      1.14 o 
   6  10   2        1.49        1.90      0.87 o 
   7  10   2       10.72       11.98      1.85 o 
   8  10   2       26.54       27.26      2.46 o 
   9  10   2        4.47        7.38      1.61 o 
  -2  11   2        0.93        2.41      1.06 o 
  -1  11   2        0.52        1.35      1.00 o 
   0  11   2        0.10        0.08      0.79 o 
   1  11   2       21.65       20.81      2.19 o 
   2  11   2        0.00        1.37      0.95 o 
   3  11   2        0.54        0.74      0.87 o 
   4  11   2       27.00       24.14      2.38 o 
   5  11   2        0.12        1.14      0.85 o 
   6  11   2        1.21        0.77      0.77 o 
   7  11   2        3.18        5.74      1.43 o 
   8  11   2       21.01       21.47      2.25 o 
   0  12   2       11.91       14.06      2.25 o 
   1  12   2        0.08        1.03      0.95 o 
   2  12   2        2.26        5.00      1.51 o 
   3  12   2       14.21       15.60      2.27 o 
   4  12   2        0.00        0.03      0.77 o 
   5  12   2        8.68        9.31      1.80 o 
   6  12   2        1.02        1.24      0.90 o 
   7  12   2        9.72        8.70      1.77 o 
   3  13   2        0.61        1.61      1.27 o 
   4  13   2        0.00        0.05      1.03 o 
  -4 -11   3        3.96        7.85      1.69 o 
  -3 -11   3        0.09        0.16      0.79 o 
  -2 -11   3        2.41        2.33      1.14 o 
  -6 -10   3        0.68        1.45      0.87 o 
  -5 -10   3       10.83       11.45      1.93 o 
  -3 -10   3        1.04        2.99      1.11 o 
  -2 -10   3        0.24        2.88      1.08 o 
  -1 -10   3        5.15        4.42      1.32 o 
   0 -10   3        3.04        5.92      1.67 o 
   1 -10   3        0.01       -1.15      0.77 o 
  -6  -9   3        0.00        0.58      0.71 o 
  -5  -9   3        6.20        6.53      1.43 o 
  -4  -9   3        0.09        0.00      0.66 o 
  -3  -9   3       51.52       44.57      2.99 o 
  -2  -9   3        9.99        6.40      1.48 o 
  -1  -9   3        2.22        0.63      0.85 o 
   0  -9   3        0.54        0.71      0.93 o 
   1  -9   3        0.03        0.34      0.85 o 
   2  -9   3        1.16        0.66      0.95 o 
   3  -9   3        6.23        5.84      1.59 o 
  -8  -8   3       10.16       14.86      2.19 o 
  -7  -8   3        1.52        2.30      1.03 o 
  -6  -8   3        2.59        3.25      0.98 o 
  -5  -8   3        0.00        0.08      0.61 o 
  -4  -8   3        4.19        4.76      1.22 o 
  -3  -8   3       20.31       14.86      1.69 o 
  -2  -8   3        0.37        0.56      0.66 o 
  -1  -8   3       27.80       21.92      2.12 o 
   0  -8   3        6.85        7.83      1.59 o 
   1  -8   3       13.70       13.32      1.98 o 
   2  -8   3        3.21        4.57      1.30 o 
   3  -8   3        3.21        4.89      1.45 o 
   4  -8   3       11.09       14.22      2.25 o 
  -9  -7   3        1.02        0.61      0.85 o 
  -8  -7   3       20.81       21.65      2.25 o 
  -7  -7   3       19.81       18.77      1.98 o 
  -6  -7   3       33.42       31.85      1.62 o 
  -5  -7   3       18.34       20.53      1.28 o 
  -4  -7   3        2.59        2.40      0.58 o 
  -3  -7   3        5.33        5.95      1.19 o 
  -2  -7   3       13.28       11.18      1.56 o 
  -1  -7   3        5.37        5.87      1.30 o 
   0  -7   3        2.48        3.30      1.06 o 
   1  -7   3       26.33       20.86      1.98 o 
   2  -7   3        3.32        4.34      1.24 o 
   3  -7   3       40.20       45.84      3.09 o 
   4  -7   3        8.26        8.43      1.69 o 
   5  -7   3        2.20        2.64      1.22 o 
  -9  -6   3        3.00        3.44      1.24 o 
  -8  -6   3        4.82        5.97      1.48 o 
  -7  -6   3       24.61       22.45      2.14 o 
  -6  -6   3      122.20      107.50      4.18 o 
  -5  -6   3      338.42      327.81     10.10 o 
  -4  -6   3      149.87      157.66      5.30 o 
  -3  -6   3        1.78        1.92      0.48 o 
  -2  -6   3       23.99       27.51      1.21 o 
  -1  -6   3        4.67        5.63      1.11 o 
   0  -6   3       13.15       13.11      1.48 o 
   1  -6   3        5.48        4.12      1.06 o 
   2  -6   3       53.92       60.73      3.20 o 
   3  -6   3      140.55      146.41      5.08 o 
   4  -6   3       33.26       34.63      2.64 o 
   5  -6   3       14.88       19.19      2.14 o 
   6  -6   3        0.05        0.58      0.95 o 
  -9  -5   3        3.06        2.86      1.19 o 
  -8  -5   3       15.46       18.64      2.09 o 
  -7  -5   3        1.91        3.23      1.08 o 
  -6  -5   3        2.91        3.23      1.00 o 
  -5  -5   3        0.02       -0.07      0.36 o 
  -4  -5   3       12.56       14.88      0.99 o 
  -3  -5   3       24.36       28.30      1.92 o 
  -2  -5   3      154.88      172.29      3.03 o 
  -1  -5   3       98.68      102.15      2.09 o 
   0  -5   3        6.33        8.97      1.65 o 
   1  -5   3       34.16       27.23      1.93 o 
   2  -5   3       26.69       30.69      2.14 o 
   3  -5   3      315.86      302.82      6.85 o 
   4  -5   3        2.06        2.67      1.00 o 
   5  -5   3       10.66        9.28      1.64 o 
   6  -5   3        4.16        4.18      1.27 o 
  -9  -4   3        7.80        7.77      1.72 o 
  -8  -4   3        9.18        9.73      1.74 o 
  -7  -4   3       25.93       23.24      2.12 o 
  -6  -4   3       11.37        8.54      1.43 o 
  -5  -4   3       14.15       14.65      1.48 o 
  -4  -4   3      226.40      242.24      3.48 o 
  -3  -4   3       75.25       86.67      2.50 o 
  -2  -4   3      188.61      224.74      3.09 o 
  -1  -4   3       48.07       46.25      1.35 o 
   0  -4   3      216.52      212.17      7.01 o 
   1  -4   3        1.30        0.56      0.40 o 
   2  -4   3        6.91        6.81      0.62 o 
   3  -4   3        7.02        8.38      0.73 o 
   4  -4   3       67.76       67.15      3.15 o 
   5  -4   3        2.13        2.88      0.98 o 
   6  -4   3       44.72       39.47      2.72 o 
  -9  -3   3        0.54        0.24      0.71 o 
  -8  -3   3        2.00        2.01      1.00 o 
  -7  -3   3        0.01        0.48      0.63 o 
  -6  -3   3        0.19        0.21      0.48 o 
  -5  -3   3       34.99       27.70      1.12 o 
  -4  -3   3       60.21       66.88      1.66 o 
  -3  -3   3       66.47       74.66      3.07 o 
  -2  -3   3      202.45      238.91      3.94 o 
  -1  -3   3      783.82      926.73     29.56 o 
   0  -3   3      396.78      405.60     12.19 o 
   1  -3   3      292.92      302.74      3.40 o 
   2  -3   3       91.08       77.92      1.78 o 
   3  -3   3       50.28       39.49      2.52 o 
   4  -3   3       78.78       70.51      2.64 o 
   5  -3   3       33.08       28.21      1.88 o 
   6  -3   3       14.13       14.09      1.67 o 
   7  -3   3        9.71       14.04      1.90 o 
  -9  -2   3        8.06        9.68      1.85 o 
  -8  -2   3        1.41        1.88      0.93 o 
  -7  -2   3       66.93       59.62      3.23 o 
  -6  -2   3        6.15        5.66      0.74 o 
  -5  -2   3      102.85       94.99      3.44 o 
  -4  -2   3        3.59        4.40      0.46 o 
  -3  -2   3      325.37      351.26      7.87 o 
  -2  -2   3        2.48        4.98      0.49 o 
  -1  -2   3      256.95      283.27     16.39 o 
   0  -2   3      302.79      281.97     12.78 o 
   1  -2   3      224.28      251.15      2.91 o 
   2  -2   3      184.15      154.21      3.17 o 
   3  -2   3       85.85       69.06      2.30 o 
   4  -2   3        2.30        1.98      0.61 o 
   5  -2   3      133.80      125.34      3.83 o 
   6  -2   3        0.08       -0.15      0.36 o 
   7  -2   3        0.41        1.93      0.82 o 
  -9  -1   3        1.74        1.37      0.90 o 
  -8  -1   3        5.55        4.97      1.30 o 
  -7  -1   3        3.23        3.78      1.06 o 
  -6  -1   3        0.00        0.37      0.36 o 
  -5  -1   3       10.67       10.52      0.81 o 
  -4  -1   3      739.64      850.46     36.07 o 
  -3  -1   3       88.32       98.96      4.40 o 
  -2  -1   3      493.09      565.04      4.19 o 
  -1  -1   3      339.56      277.84     56.10 o 
   0  -1   3       36.40       40.53      1.43 o 
   1  -1   3        3.59        3.97      0.53 o 
   2  -1   3       17.46       14.73      0.98 o 
   3  -1   3        0.09        0.05      0.26 o 
   4  -1   3       77.04       77.70      2.70 o 
   5  -1   3      220.29      258.27      5.47 o 
   6  -1   3       13.43       15.04      1.51 o 
   7  -1   3        9.76       10.76      1.61 o 
   8  -1   3        0.84        1.61      0.87 o 
   9  -1   3        1.00        0.61      0.79 o 
  -9   0   3        5.76        5.82      1.45 o 
  -8   0   3       23.13       23.87      2.27 o 
  -7   0   3       24.77       25.74      1.46 o 
  -6   0   3       46.20       36.50      2.13 o 
  -5   0   3       11.23        9.50      0.81 o 
  -4   0   3      128.89      140.77     12.41 o 
  -3   0   3        0.88       10.25      7.53 o 
  -2   0   3      572.41      644.94     35.45 o 
  -1   0   3      456.56      455.76     16.02 o 
   0   0   3      203.65      191.30      3.12 o 
   1   0   3     3453.55     3182.34     20.86 o 
   2   0   3       76.34       65.06      1.96 o 
   3   0   3      660.35      635.11      7.40 o 
   4   0   3        8.66       17.53      1.30 o 
   5   0   3       44.22       52.03      2.43 o 
   6   0   3        3.89        3.70      0.95 o 
   7   0   3       35.00       40.13      2.54 o 
   8   0   3        7.20        9.97      1.69 o 
   9   0   3        0.14        0.61      0.69 o 
  -9   1   3       25.72       26.44      2.54 o 
  -8   1   3        2.97        3.78      1.19 o 
  -7   1   3       29.45       26.91      1.52 o 
  -6   1   3       57.41       55.94      5.37 o 
  -5   1   3       28.05       24.81      1.48 o 
  -4   1   3       50.47       58.77      6.12 o 
  -3   1   3       69.70       61.20      6.74 o 
  -2   1   3      210.61      246.52     22.14 o 
  -1   1   3       14.80       11.28      0.71 o 
   0   1   3      891.27      884.44     14.87 o 
   1   1   3       91.67       84.84      2.01 o 
   2   1   3      348.11      319.87      4.47 o 
   3   1   3      388.79      375.31      5.39 o 
   4   1   3      889.38     1075.36     11.02 o 
   5   1   3      516.56      594.03      8.43 o 
   6   1   3       44.08       51.08      2.64 o 
   7   1   3        0.43       -0.13      0.53 o 
   8   1   3        9.41       12.56      1.82 o 
   9   1   3        5.28        7.88      1.64 o 
  10   1   3        0.98        2.27      1.03 o 
  -8   2   3        8.26       10.20      1.77 o 
  -7   2   3       36.18       29.96      1.64 o 
  -6   2   3      417.00      386.91     19.23 o 
  -5   2   3       80.58       71.24      9.45 o 
  -4   2   3      136.42      137.68     14.46 o 
  -3   2   3        5.28        4.48      0.83 o 
  -2   2   3       75.84       83.06      3.17 o 
  -1   2   3      518.00      509.00     24.79 o 
   0   2   3      342.02      290.47      8.10 o 
   1   2   3     6924.68     6267.33    344.04 o 
   2   2   3     1714.38     1630.57    116.48 o 
   3   2   3     2338.43     2576.96    138.47 o 
   4   2   3      620.20      709.03     33.40 o 
   5   2   3       46.30       54.01      2.41 o 
   6   2   3       33.03       36.40      2.19 o 
   7   2   3        0.29        0.32      0.58 o 
   8   2   3        0.66        0.40      0.63 o 
   9   2   3       11.18       13.03      2.04 o 
  10   2   3       15.75       21.76      2.38 o 
  -7   3   3        1.58        2.35      0.64 o 
  -6   3   3        2.22        2.15      0.61 o 
  -5   3   3        0.77        1.37      0.71 o 
  -4   3   3       30.53       28.96      2.87 o 
  -3   3   3       95.67       99.15      5.89 o 
  -2   3   3       96.32       98.44      5.13 o 
  -1   3   3      255.86      242.38     18.50 o 
   0   3   3        3.80        2.63      1.63 o 
   1   3   3     1458.66     1399.07     47.51 o 
   2   3   3      360.27      375.51      9.64 o 
   3   3   3       39.67       31.15      1.06 o 
   4   3   3     2469.85     2802.66    160.65 o 
   5   3   3       61.50       69.85      3.12 o 
   6   3   3       10.80       11.43      0.88 o 
   7   3   3        0.14        0.05      0.56 o 
   8   3   3       28.11       30.54      2.38 o 
   9   3   3       16.04       17.34      1.98 o 
  10   3   3        2.85        3.78      1.24 o 
  -8   4   3        0.30        0.77      0.98 o 
  -7   4   3        0.55        1.67      0.90 o 
  -6   4   3       46.78       40.03      2.70 o 
  -5   4   3        2.20        2.70      0.60 o 
  -4   4   3       66.40       73.98      6.72 o 
  -3   4   3       16.04       24.67      5.43 o 
  -2   4   3      720.26      782.99     36.36 o 
  -1   4   3      239.54      281.32     15.52 o 
   0   4   3       53.08       45.93      1.34 o 
   1   4   3      578.21      497.34     28.82 o 
   2   4   3       60.46       68.37      1.07 o 
   3   4   3       40.44       37.20      0.71 o 
   4   4   3      324.84      338.22      7.63 o 
   5   4   3      180.20      181.63      6.97 o 
   6   4   3        2.06        3.71      1.00 o 
   7   4   3       69.65       66.46      2.29 o 
   8   4   3        0.17        0.77      0.66 o 
   9   4   3        0.06        0.48      0.71 o 
  10   4   3        1.03        2.51      1.08 o 
  -7   5   3        1.69        2.64      1.16 o 
  -6   5   3        9.67        8.91      1.67 o 
  -5   5   3        7.98        7.03      1.37 o 
  -4   5   3       19.80       18.82      1.74 o 
  -3   5   3        1.32        4.09      2.37 o 
  -2   5   3       13.41       11.45      0.66 o 
  -1   5   3      441.02      542.86     28.53 o 
   0   5   3     1087.93     1233.04     62.09 o 
   1   5   3      346.18      332.74     12.03 o 
   2   5   3       25.59       18.83      2.60 o 
   3   5   3       75.75       86.99      3.74 o 
   4   5   3       74.09       77.53      7.34 o 
   5   5   3      140.94      140.73      5.58 o 
   6   5   3      147.92      137.49     15.41 o 
   7   5   3       39.26       39.43      1.71 o 
   8   5   3        0.03        0.29      0.41 o 
   9   5   3        0.73        2.49      0.68 o 
  10   5   3        0.60        1.16      0.90 o 
  -6   6   3        1.34        0.63      0.85 o 
  -5   6   3       28.92       26.17      2.33 o 
  -4   6   3        0.94        0.08      0.61 o 
  -3   6   3        8.70        9.02      1.40 o 
  -2   6   3       31.89       28.76      3.34 o 
  -1   6   3       25.55       29.26      1.94 o 
   0   6   3       47.25       63.28      3.01 o 
   1   6   3        0.32        0.42      0.16 o 
   2   6   3        7.83        7.42      0.43 o 
   3   6   3        2.65        1.96      0.57 o 
   4   6   3      242.26      259.03     10.92 o 
   5   6   3        1.10        1.82      0.47 o 
   6   6   3        3.83        4.02      0.70 o 
   7   6   3       10.40       10.61      1.47 o 
   8   6   3        0.61        1.10      0.73 o 
   9   6   3        0.47        0.36      0.47 o 
  10   6   3       12.23       14.65      2.27 o 
  -6   7   3        9.42        8.17      1.77 o 
  -5   7   3       13.30       12.66      1.98 o 
  -4   7   3        0.44        0.34      0.71 o 
  -3   7   3       48.41       40.82      2.70 o 
  -2   7   3       10.28       11.18      0.95 o 
  -1   7   3       13.72       13.08      0.95 o 
   0   7   3        0.76        0.84      0.42 o 
   1   7   3       28.58       31.56      1.89 o 
   2   7   3        0.16        0.33      0.25 o 
   3   7   3        5.95        5.35      0.42 o 
   4   7   3       48.28       44.22      2.12 o 
   5   7   3      264.84      275.22     14.51 o 
   6   7   3       28.89       27.96      2.46 o 
   7   7   3       27.35       26.71      1.88 o 
   8   7   3        7.58        7.02      1.20 o 
   9   7   3        5.85        4.58      0.90 o 
  10   7   3        0.11       -0.32      0.69 o 
  -5   8   3        4.54        6.69      1.64 o 
  -4   8   3        5.49        5.31      1.45 o 
  -3   8   3       28.59       24.67      2.27 o 
  -2   8   3       10.88        8.50      0.98 o 
  -1   8   3       27.09       31.33      3.46 o 
   0   8   3       59.99       53.57      5.13 o 
   1   8   3       56.15       59.25      6.07 o 
   2   8   3       53.20       55.76      2.72 o 
   3   8   3       16.90       16.87      1.56 o 
   4   8   3       28.79       30.01      1.26 o 
   5   8   3        7.67        7.50      0.87 o 
   6   8   3       43.61       46.07      2.30 o 
   7   8   3       17.30       14.35      1.16 o 
   8   8   3        3.14        5.07      0.90 o 
   9   8   3        0.57        0.46      0.49 o 
  10   8   3        6.59       11.92      2.12 o 
  -4   9   3        0.09        1.00      0.87 o 
  -3   9   3       31.97       29.00      2.56 o 
  -2   9   3       19.32       23.85      2.67 o 
  -1   9   3        0.00        0.13      0.44 o 
   0   9   3       31.73       34.93      1.68 o 
   1   9   3       42.59       39.19      3.97 o 
   2   9   3       33.50       30.22      2.22 o 
   3   9   3        8.45        9.28      1.45 o 
   4   9   3       65.91       68.76      3.30 o 
   5   9   3       52.00       48.22      2.86 o 
   6   9   3       66.44       60.15      3.25 o 
   7   9   3        1.61        1.98      0.62 o 
   8   9   3       48.83       42.50      3.56 o 
   9   9   3       10.34        9.68      1.32 o 
  -3  10   3        4.41        4.49      1.37 o 
  -2  10   3        1.72        0.50      0.71 o 
  -1  10   3        0.51        0.87      0.50 o 
   0  10   3       17.94       11.71      1.97 o 
   1  10   3      152.84      152.64     12.62 o 
   2  10   3        0.57        0.74      0.87 o 
   3  10   3       22.93       20.17      2.04 o 
   4  10   3       72.76       63.90      3.41 o 
   5  10   3       21.75       20.73      2.01 o 
   6  10   3        1.07        1.48      0.79 o 
   7  10   3        2.71        2.99      1.08 o 
   8  10   3       17.45       19.78      2.14 o 
   9  10   3        1.25        3.23      1.24 o 
  -2  11   3        0.79        0.16      0.74 o 
  -1  11   3        0.62        0.96      0.60 o 
   0  11   3        3.00        2.45      0.74 o 
   1  11   3        4.42        6.34      1.11 o 
   2  11   3        3.62        5.46      0.96 o 
   3  11   3      153.48      148.84      5.45 o 
   4  11   3       66.96       62.58      3.57 o 
   5  11   3        0.20       -0.13      0.63 o 
   6  11   3        5.19        4.94      1.32 o 
   7  11   3        0.40        1.00      0.85 o 
   8  11   3        0.69        0.42      0.77 o 
   0  12   3        2.32        4.59      0.96 o 
   1  12   3        4.33        4.30      0.93 o 
   2  12   3       10.21        9.87      1.28 o 
   3  12   3        0.45        1.00      0.98 o 
   4  12   3        3.03        4.44      1.37 o 
   5  12   3        2.56        4.65      1.35 o 
   6  12   3        6.36        7.59      1.64 o 
   7  12   3        3.89        2.38      1.06 o 
   2  13   3        1.89        2.09      1.19 o 
   3  13   3        0.16       -0.26      0.77 o 
   4  13   3        0.81        0.69      0.79 o 
   5  13   3        1.59        2.70      1.22 o 
  -5 -10   4        1.87        2.70      1.11 o 
  -4 -10   4        0.19        0.74      0.82 o 
  -3 -10   4        0.19        1.16      0.93 o 
  -2 -10   4        1.09        0.26      0.77 o 
  -1 -10   4        2.98        4.73      1.40 o 
   0 -10   4        1.03        1.67      1.27 o 
  -5  -9   4        0.66        1.77      0.95 o 
  -4  -9   4        0.89        1.35      1.00 o 
  -3  -9   4        5.37        6.79      1.45 o 
  -2  -9   4        3.14        5.18      1.40 o 
  -1  -9   4        0.79        0.56      0.74 o 
   0  -9   4        0.41        0.16      0.74 o 
   1  -9   4        7.67       10.65      2.04 o 
   2  -9   4        2.81        5.21      1.56 o 
  -5  -8   4        0.00        0.63      0.69 o 
  -4  -8   4       25.74       22.71      2.12 o 
  -3  -8   4        0.72        0.79      0.77 o 
  -2  -8   4       35.35       29.35      2.43 o 
  -1  -8   4       55.50       47.27      3.12 o 
   0  -8   4        2.45        2.06      0.95 o 
   1  -8   4        4.68        7.38      1.69 o 
   2  -8   4        0.06        0.26      0.82 o 
   3  -8   4        6.20        5.21      1.53 o 
  -8  -7   4        0.49        0.98      0.95 o 
  -7  -7   4        0.18        0.71      0.74 o 
  -6  -7   4        0.38        0.93      0.71 o 
  -5  -7   4        0.47        0.95      0.51 o 
  -4  -7   4        7.33        7.19      1.37 o 
  -3  -7   4        0.68        1.35      0.77 o 
  -2  -7   4        0.18        0.26      0.56 o 
  -1  -7   4       15.82       12.40      1.74 o 
   0  -7   4        8.55       10.13      1.67 o 
   1  -7   4       29.32       22.76      2.19 o 
   2  -7   4        3.30        5.45      1.40 o 
   3  -7   4       12.43       14.06      2.12 o 
   4  -7   4       10.03       14.41      2.22 o 
  -8  -6   4        0.07        0.32      0.87 o 
  -7  -6   4        9.62       10.63      1.74 o 
  -6  -6   4      240.10      223.56      6.24 o 
  -5  -6   4        3.93        3.05      0.66 o 
  -4  -6   4        0.14        0.14      0.40 o 
  -3  -6   4       16.50       14.02      1.01 o 
  -2  -6   4        0.12       -0.10      0.35 o 
  -1  -6   4       18.04       15.97      1.64 o 
   0  -6   4        0.03        0.56      0.61 o 
   1  -6   4       81.56       72.99      3.49 o 
   2  -6   4       16.27       15.23      1.80 o 
   3  -6   4        0.15        0.32      0.71 o 
   4  -6   4        0.80        0.21      0.82 o 
   5  -6   4        5.95        7.90      1.72 o 
  -9  -5   4        0.66       -0.13      0.79 o 
  -8  -5   4        6.54        6.95      1.59 o 
  -7  -5   4       21.47       17.40      1.96 o 
  -6  -5   4       72.20       74.61      3.60 o 
  -5  -5   4        0.00       -0.13      0.41 o 
  -4  -5   4      632.71      631.22     16.38 o 
  -3  -5   4      402.30      403.44      4.91 o 
  -2  -5   4       33.63       35.41      2.04 o 
  -1  -5   4       56.87       58.48      4.04 o 
   0  -5   4        5.23        6.35      0.83 o 
   1  -5   4        0.00       -0.08      0.45 o 
   2  -5   4        8.24        8.46      1.43 o 
   3  -5   4       78.87       76.17      3.62 o 
   4  -5   4      106.19      101.94      4.34 o 
   5  -5   4        7.72        7.46      1.61 o 
   6  -5   4       12.24       13.48      2.12 o 
  -9  -4   4        2.73        3.17      1.27 o 
  -8  -4   4        1.89        2.14      0.98 o 
  -7  -4   4       62.95       53.54      3.20 o 
  -6  -4   4       31.92       28.42      2.19 o 
  -5  -4   4        0.14       -0.16      0.50 o 
  -4  -4   4      131.25      132.78     11.70 o 
  -3  -4   4       12.38       13.24      0.88 o 
  -2  -4   4        0.11        0.02      0.26 o 
  -1  -4   4       38.55       38.02      1.34 o 
   0  -4   4       54.76       57.73      1.62 o 
   1  -4   4       66.59       67.93      4.28 o 
   2  -4   4       19.70       15.64      0.93 o 
   3  -4   4       12.30       11.56      0.88 o 
   4  -4   4        5.86        6.50      1.35 o 
   5  -4   4       35.19       32.70      2.51 o 
   6  -4   4        0.28        0.19      0.77 o 
   7  -4   4        5.88        5.37      1.53 o 
  -9  -3   4       30.67       27.76      2.67 o 
  -8  -3   4        0.39        1.32      0.95 o 
  -7  -3   4       18.41       15.20      1.77 o 
  -6  -3   4        2.20        1.96      0.79 o 
  -5  -3   4       14.78       14.65      1.51 o 
  -4  -3   4      269.54      258.65      7.48 o 
  -3  -3   4      119.55      113.86      6.11 o 
  -2  -3   4      122.68      136.55      2.51 o 
  -1  -3   4       16.39       19.45      0.93 o 
   0  -3   4       40.93       44.73      1.38 o 
   1  -3   4        8.73        8.90      0.68 o 
   2  -3   4       26.10       20.62      1.01 o 
   3  -3   4       62.10       59.93      1.81 o 
   4  -3   4       68.42       63.72      2.67 o 
   5  -3   4      125.02      113.87      3.83 o 
   6  -3   4       11.36       12.37      1.82 o 
   7  -3   4       11.94       12.61      1.96 o 
  -9  -2   4        0.50        0.79      0.79 o 
  -8  -2   4        2.18        1.64      0.93 o 
  -7  -2   4       27.01       23.69      2.17 o 
  -6  -2   4       43.08       33.87      2.35 o 
  -5  -2   4        0.79        0.74      0.56 o 
  -4  -2   4       30.69       29.16      1.04 o 
  -3  -2   4      253.32      283.01      3.32 o 
  -2  -2   4       10.74        9.46      1.20 o 
  -1  -2   4      137.66      153.92     11.00 o 
   0  -2   4      176.10      202.08      9.80 o 
   1  -2   4        0.60        1.00      0.42 o 
   2  -2   4      350.75      348.00      5.37 o 
   3  -2   4      239.15      227.26      4.57 o 
   4  -2   4       59.21       50.36      2.30 o 
   5  -2   4        1.41        1.51      0.79 o 
   6  -2   4       20.31       20.33      1.80 o 
   7  -2   4        9.84        9.57      1.59 o 
  -9  -1   4        3.48        3.15      1.19 o 
  -8  -1   4       15.90       16.34      1.93 o 
  -7  -1   4       35.67       39.92      2.72 o 
  -6  -1   4        0.15        0.31      0.37 o 
  -5  -1   4       10.11        8.23      0.86 o 
  -4  -1   4        6.71        6.90      0.73 o 
  -3  -1   4      174.85      207.85      4.14 o 
  -2  -1   4      124.08      140.84      3.34 o 
  -1  -1   4      228.47      221.60     14.32 o 
   0  -1   4      503.73      540.65      6.53 o 
   1  -1   4      305.31      263.19      4.34 o 
   2  -1   4      184.50      162.80      3.52 o 
   3  -1   4       52.47       47.61      2.04 o 
   4  -1   4       11.40       11.08      1.14 o 
   5  -1   4      105.26       87.77      3.28 o 
   6  -1   4        1.40        1.37      0.71 o 
   7  -1   4       46.40       50.50      2.99 o 
   8  -1   4        6.85        8.38      1.67 o 
   9  -1   4        1.27        1.00      1.08 o 
  -9   0   4       10.73       11.05      2.01 o 
  -8   0   4        2.24        3.07      1.08 o 
  -7   0   4        1.20        0.80      0.47 o 
  -6   0   4       12.70        9.96      1.01 o 
  -5   0   4        8.95       10.39      0.86 o 
  -4   0   4       53.31       49.44      4.34 o 
  -3   0   4      788.89      908.60     87.14 o 
  -2   0   4       24.95       26.96      1.46 o 
  -1   0   4      208.60      234.48      4.15 o 
   0   0   4      390.49      412.03      5.47 o 
   1   0   4      169.83      160.90      3.28 o 
   2   0   4      129.38      135.02      3.12 o 
   3   0   4      407.49      396.30      5.97 o 
   4   0   4      150.62      152.86      3.91 o 
   5   0   4       27.65       19.62      1.59 o 
   6   0   4       12.81       14.62      1.53 o 
   7   0   4        7.46        7.46      1.40 o 
   8   0   4        3.29        5.29      1.30 o 
   9   0   4        0.11       -0.08      0.66 o 
  -8   1   4       37.76       35.69      2.78 o 
  -7   1   4        4.55        4.81      0.82 o 
  -6   1   4       12.67       11.19      1.12 o 
  -5   1   4        0.05        0.64      0.40 o 
  -4   1   4       20.80       22.22      2.76 o 
  -3   1   4       15.28       15.42      1.94 o 
  -2   1   4        0.04        0.33      0.23 o 
  -1   1   4       72.95       77.03      4.73 o 
   0   1   4     1418.70     1431.63     11.82 o 
   1   1   4      220.18      198.20      3.57 o 
   2   1   4       34.44       27.47      1.40 o 
   3   1   4     1408.23     1429.99     12.85 o 
   4   1   4        2.57        3.57      0.77 o 
   5   1   4        4.99        3.52      0.61 o 
   6   1   4       24.33       22.29      1.77 o 
   7   1   4       57.60       65.27      3.25 o 
   8   1   4        7.01        8.49      1.64 o 
   9   1   4        2.12        2.25      0.95 o 
  -8   2   4       11.63       11.13      1.88 o 
  -7   2   4       41.67       37.34      1.86 o 
  -6   2   4        6.14        6.61      0.94 o 
  -5   2   4      199.00      190.03     16.58 o 
  -4   2   4       22.18       21.43      3.03 o 
  -3   2   4        0.02        1.48      0.37 o 
  -2   2   4      394.68      430.08     43.00 o 
  -1   2   4       84.07       85.86      3.54 o 
   0   2   4      476.18      518.76      4.53 o 
   1   2   4      276.38      252.84      6.37 o 
   2   2   4      304.06      265.85     10.85 o 
   3   2   4     1035.11      966.88      9.89 o 
   4   2   4      495.75      498.33      7.22 o 
   5   2   4       12.41       11.13      1.22 o 
   6   2   4       20.43       22.29      1.77 o 
   7   2   4       11.13       12.80      1.51 o 
   8   2   4        5.70        6.42      1.37 o 
   9   2   4        2.16        1.32      0.93 o 
  10   2   4        1.45        2.51      1.06 o 
  -8   3   4        0.03        0.61      0.82 o 
  -7   3   4        9.17        9.00      1.23 o 
  -6   3   4       60.85       58.07      3.37 o 
  -5   3   4      225.33      205.32     17.54 o 
  -4   3   4      467.83      451.55     47.60 o 
  -3   3   4       21.61       17.17      1.88 o 
  -2   3   4      217.87      248.10     13.50 o 
  -1   3   4       58.91       51.70      3.56 o 
   0   3   4       55.99       66.06      1.09 o 
   1   3   4       71.51       66.67      1.34 o 
   2   3   4      161.99      149.82      5.16 o 
   3   3   4     4543.95     4443.64    308.25 o 
   4   3   4      178.71      193.09      8.01 o 
   5   3   4       96.52       90.47      3.40 o 
   6   3   4        0.07        0.29      0.48 o 
   7   3   4      117.61      130.05      4.55 o 
   8   3   4        0.24       -0.21      0.58 o 
   9   3   4        1.13        0.85      0.79 o 
  10   3   4        4.26        8.06      1.82 o 
  -7   4   4        1.06        2.75      1.08 o 
  -6   4   4       14.60       14.56      1.19 o 
  -5   4   4       31.63       33.80      2.70 o 
  -4   4   4       40.79       40.97      3.78 o 
  -3   4   4        7.78        8.67      1.80 o 
  -2   4   4      134.76      136.18      8.58 o 
  -1   4   4        8.87       13.77      0.88 o 
   0   4   4       52.39       54.44      1.92 o 
   1   4   4      353.69      333.78      8.69 o 
   2   4   4      102.44      119.14      5.79 o 
   3   4   4      372.94      359.14     12.72 o 
   4   4   4      114.49       96.60      3.94 o 
   5   4   4       18.79       23.50      1.17 o 
   6   4   4      499.43      524.10     28.67 o 
   7   4   4       67.37       69.41      2.28 o 
   8   4   4       10.50       13.43      1.88 o 
   9   4   4        0.01        0.26      0.63 o 
  10   4   4        4.90        9.17      1.85 o 
  -7   5   4        0.90        0.71      0.85 o 
  -6   5   4        6.57        5.55      1.37 o 
  -5   5   4        1.68        1.56      0.82 o 
  -4   5   4       44.98       40.21      2.54 o 
  -3   5   4       28.88       22.79      1.82 o 
  -2   5   4      242.75      285.50     21.42 o 
  -1   5   4      150.89      177.38     10.94 o 
   0   5   4      124.02      128.58      5.69 o 
   1   5   4       21.69       28.20      0.79 o 
   2   5   4       99.39       97.54      8.94 o 
   3   5   4      272.59      268.09     15.11 o 
   4   5   4      226.96      215.50     13.52 o 
   5   5   4      101.60       98.02      2.54 o 
   6   5   4      127.24      131.15      6.57 o 
   7   5   4       15.30       15.81      1.40 o 
   8   5   4        3.26        3.84      0.79 o 
   9   5   4       10.92       10.97      1.93 o 
  10   5   4        0.81        0.93      0.93 o 
  -6   6   4        1.42        0.63      0.85 o 
  -5   6   4       12.23       10.15      1.72 o 
  -4   6   4        0.03        0.08      0.58 o 
  -3   6   4        0.00       -0.13      0.45 o 
  -2   6   4       46.03       47.08      4.63 o 
  -1   6   4        4.40        6.63      0.66 o 
   0   6   4       45.01       57.62      1.70 o 
   1   6   4     1130.18     1220.11     30.53 o 
   2   6   4      268.17      239.63      9.85 o 
   3   6   4        5.01        5.30      1.30 o 
   4   6   4       60.41       57.19      1.70 o 
   5   6   4      140.92      133.58      6.46 o 
   6   6   4       79.94       80.30      9.64 o 
   7   6   4        3.90        4.26      1.28 o 
   8   6   4      122.52      118.65      8.14 o 
   9   6   4       10.42       12.19      1.34 o 
  10   6   4        7.22       11.90      2.17 o 
  -6   7   4        1.54        2.56      1.11 o 
  -5   7   4        9.12        7.46      1.64 o 
  -4   7   4       43.88       39.95      2.86 o 
  -3   7   4       64.24       51.08      2.99 o 
  -2   7   4        0.56        0.90      0.45 o 
  -1   7   4        3.83        5.17      0.71 o 
   0   7   4        1.97        2.72      0.50 o 
   1   7   4        1.70        2.26      0.46 o 
   2   7   4       43.84       40.73      1.11 o 
   3   7   4        3.70        5.15      0.47 o 
   4   7   4       54.80       46.99      2.04 o 
   5   7   4       42.26       48.97      2.59 o 
   6   7   4        3.56        4.39      0.74 o 
   7   7   4       32.87       32.77      4.03 o 
   8   7   4        0.05        0.20      0.43 o 
   9   7   4        0.35        0.29      0.49 o 
  10   7   4        1.15        2.02      0.75 o 
  -5   8   4        2.25        3.75      1.35 o 
  -4   8   4       14.12        9.15      1.77 o 
  -3   8   4        8.50        6.08      1.40 o 
  -2   8   4       50.15       43.46      2.78 o 
  -1   8   4        8.59        6.64      1.40 o 
   0   8   4        3.72        2.70      0.58 o 
   1   8   4       83.51       80.49      2.22 o 
   2   8   4        4.00        3.32      0.57 o 
   3   8   4        5.37        2.13      1.52 o 
   4   8   4       12.68       13.42      1.02 o 
   5   8   4      203.35      169.44      3.29 o 
   6   8   4        4.03        4.90      0.96 o 
   7   8   4       24.05       31.03      1.64 o 
   8   8   4       14.62       16.97      1.33 o 
   9   8   4        1.15        0.98      0.59 o 
  10   8   4        0.03        0.06      0.56 o 
  -4   9   4        0.96        0.61      0.90 o 
  -3   9   4       10.24        9.54      1.80 o 
  -2   9   4       21.48       15.81      1.85 o 
  -1   9   4       49.04       52.45      6.98 o 
   0   9   4       10.10        9.86      1.04 o 
   1   9   4       70.07       70.03      4.57 o 
   2   9   4       20.93       18.99      3.41 o 
   3   9   4        0.08        0.04      0.30 o 
   4   9   4      110.33       97.56      3.94 o 
   5   9   4        4.71        2.72      0.95 o 
   6   9   4        1.44        1.79      0.58 o 
   7   9   4       11.59       10.30      1.13 o 
   8   9   4        8.12       10.63      1.88 o 
   9   9   4        0.50        0.06      0.53 o 
  -3  10   4        0.63        0.58      0.85 o 
  -2  10   4       11.56       11.82      1.96 o 
  -1  10   4       19.72       19.68      1.49 o 
   0  10   4       11.04       13.84      2.37 o 
   1  10   4        6.98        5.76      0.92 o 
   2  10   4       54.97       54.03      3.74 o 
   3  10   4       11.33       10.15      1.64 o 
   4  10   4       24.28       24.40      2.19 o 
   5  10   4       78.34       65.83      3.52 o 
   6  10   4       25.24       27.87      2.35 o 
   7  10   4        0.00        0.82      0.74 o 
   8  10   4        8.59       10.73      1.88 o 
   9  10   4        1.62        1.91      0.70 o 
  -2  11   4        0.73        0.34      0.77 o 
  -1  11   4       18.93       22.58      2.30 o 
   0  11   4        1.97        2.83      0.75 o 
   1  11   4        7.42        6.63      1.00 o 
   2  11   4       49.40       42.14      2.62 o 
   3  11   4       36.89       33.15      2.64 o 
   4  11   4       50.94       54.38      3.38 o 
   5  11   4       22.28       23.93      2.35 o 
   6  11   4        5.74        6.90      1.51 o 
   7  11   4        0.32        1.53      0.87 o 
   8  11   4        4.86        5.82      1.45 o 
   0  12   4        1.62        2.65      0.75 o 
   1  12   4       23.62       25.81      2.88 o 
   2  12   4        1.59        2.97      0.77 o 
   3  12   4       26.44       26.04      2.46 o 
   4  12   4        8.16        6.79      1.59 o 
   5  12   4       20.96       21.84      2.35 o 
   6  12   4        5.72        4.23      1.30 o 
   7  12   4        1.09        1.67      0.90 o 
   2  13   4        6.56       10.15      2.01 o 
   3  13   4       12.71       20.22      2.35 o 
   4  13   4       14.85       18.56      2.27 o 
   5  13   4        1.99        2.22      1.19 o 
   6  13   4        2.46        2.64      1.08 o 
  -5  -9   5        2.58        2.64      1.14 o 
  -4  -9   5        0.17        0.08      0.74 o 
  -3  -9   5        0.02        0.66      0.79 o 
  -2  -9   5        0.43        2.93      1.11 o 
  -1  -9   5       13.05       13.43      2.17 o 
   0  -9   5        7.27       10.60      1.96 o 
   1  -9   5        1.33        0.66      1.16 o 
  -5  -8   5        2.16        2.56      1.08 o 
  -4  -8   5        0.68        0.42      0.77 o 
  -3  -8   5        1.99        2.70      1.06 o 
  -2  -8   5        0.09        0.50      0.77 o 
  -1  -8   5        1.71        2.27      0.98 o 
   0  -8   5        2.22        3.73      1.19 o 
   1  -8   5        0.63        1.88      1.00 o 
   2  -8   5        0.41        0.90      0.95 o 
  -7  -7   5        3.88        8.09      1.64 o 
  -6  -7   5       12.09       11.76      1.85 o 
  -5  -7   5       27.98       26.57      2.19 o 
  -4  -7   5        3.02        2.06      0.87 o 
  -3  -7   5        4.90        6.56      1.35 o 
  -2  -7   5       28.52       18.00      1.88 o 
  -1  -7   5       30.02       27.20      2.33 o 
   0  -7   5       32.64       30.17      2.51 o 
   1  -7   5       14.92        9.89      1.74 o 
   2  -7   5        3.47        2.83      1.11 o 
   3  -7   5        3.41        5.29      1.53 o 
   4  -7   5        8.13       10.47      2.09 o 
  -8  -6   5        0.72        1.98      1.14 o 
  -7  -6   5        0.80        1.27      0.95 o 
  -6  -6   5        5.15        7.22      1.48 o 
  -5  -6   5        0.06       -0.03      0.58 o 
  -4  -6   5        2.18        2.30      0.61 o 
  -3  -6   5       11.36       12.58      1.08 o 
  -2  -6   5        4.97        5.18      1.19 o 
  -1  -6   5        0.02        0.26      0.61 o 
   0  -6   5        2.94        0.26      0.61 o 
   1  -6   5       16.74       18.53      1.88 o 
   2  -6   5        0.23        0.98      0.77 o 
   3  -6   5        0.08       -0.08      0.71 o 
   4  -6   5       11.33       14.28      2.17 o 
   5  -6   5       13.19       14.38      2.27 o 
  -8  -5   5       22.32       18.22      2.17 o 
  -7  -5   5       13.95       11.42      1.90 o 
  -6  -5   5        3.47        4.92      1.27 o 
  -5  -5   5      225.94      216.74      5.95 o 
  -4  -5   5      224.70      227.58      5.05 o 
  -3  -5   5        8.00        8.87      0.94 o 
  -2  -5   5        5.82        4.00      0.77 o 
  -1  -5   5       20.42       17.94      1.07 o 
   0  -5   5        7.38        8.13      0.89 o 
   1  -5   5        0.69        0.45      0.69 o 
   2  -5   5       37.42       33.63      2.43 o 
   3  -5   5       66.09       66.12      3.54 o 
   4  -5   5        2.02        1.77      1.00 o 
   5  -5   5        0.44        0.79      0.93 o 
   6  -5   5        0.01        0.29      0.90 o 
  -8  -4   5        0.21        0.82      0.93 o 
  -7  -4   5       17.01       16.58      1.93 o 
  -6  -4   5       12.27       13.64      1.88 o 
  -5  -4   5      147.64      141.10      4.73 o 
  -4  -4   5      216.80      202.34     25.37 o 
  -3  -4   5       54.03       53.46      3.99 o 
  -2  -4   5      409.41      414.23      7.02 o 
  -1  -4   5      176.95      164.64      5.53 o 
   0  -4   5       40.37       39.07      1.64 o 
   1  -4   5      243.89      227.48      8.75 o 
   2  -4   5       56.75       51.34      1.75 o 
   3  -4   5       68.86       58.14      3.09 o 
   4  -4   5       13.66       10.84      1.72 o 
   5  -4   5       96.02       91.92      4.28 o 
   6  -4   5       24.03       24.64      2.43 o 
   7  -4   5       13.99       18.35      2.25 o 
  -8  -3   5       20.27       19.09      2.19 o 
  -7  -3   5        5.48        5.10      1.32 o 
  -6  -3   5        6.26        6.29      1.32 o 
  -5  -3   5       20.32       20.04      1.85 o 
  -4  -3   5        9.69        9.89      1.43 o 
  -3  -3   5       10.54        8.76      0.75 o 
  -2  -3   5      202.45      206.58      5.74 o 
  -1  -3   5       10.15        9.44      0.74 o 
   0  -3   5        0.31        0.01      0.28 o 
   1  -3   5      108.45      108.81      4.11 o 
   2  -3   5       15.56       14.86      0.95 o 
   3  -3   5       97.25       82.34      2.25 o 
   4  -3   5       76.24       70.99      2.93 o 
   5  -3   5        7.35        8.99      1.43 o 
   6  -3   5        1.39        2.33      1.16 o 
   7  -3   5        0.00        2.30      1.14 o 
  -9  -2   5        0.09        0.37      0.87 o 
  -8  -2   5        0.36        0.45      0.71 o 
  -7  -2   5       22.07       19.33      2.09 o 
  -6  -2   5       58.66       49.81      3.01 o 
  -5  -2   5       24.05       22.23      1.88 o 
  -4  -2   5       36.76       31.88      2.09 o 
  -3  -2   5       46.47       44.51      2.19 o 
  -2  -2   5      136.77      126.14     14.06 o 
  -1  -2   5      366.97      359.35     17.12 o 
   0  -2   5      189.20      182.69      9.60 o 
   1  -2   5      810.86      849.71      9.49 o 
   2  -2   5      158.19      134.99      3.57 o 
   3  -2   5      172.90      152.70      3.99 o 
   4  -2   5       64.55       56.23      2.59 o 
   5  -2   5       68.49       63.24      2.99 o 
   6  -2   5        5.43        7.61      1.37 o 
   7  -2   5       13.36       13.22      1.82 o 
  -8  -1   5        7.87        8.30      1.64 o 
  -7  -1   5       37.64       33.29      1.75 o 
  -6  -1   5       15.66       13.80      1.10 o 
  -5  -1   5        2.85        2.62      0.63 o 
  -4  -1   5        0.66        0.66      0.56 o 
  -3  -1   5       44.62       46.52      1.24 o 
  -2  -1   5        6.63        9.05      0.66 o 
  -1  -1   5      237.16      265.67     44.32 o 
   0  -1   5       25.67       20.01      1.35 o 
   1  -1   5      192.88      196.99      4.12 o 
   2  -1   5        8.65       12.21      1.11 o 
   3  -1   5       77.05       73.42      2.70 o 
   4  -1   5       16.30       14.96      1.40 o 
   5  -1   5        9.59        8.67      1.30 o 
   6  -1   5       33.88       31.88      2.27 o 
   7  -1   5        6.88        5.82      1.30 o 
   8  -1   5        0.01        0.00      0.82 o 
  -8   0   5        7.23       10.18      1.90 o 
  -7   0   5        1.44        2.39      0.65 o 
  -6   0   5       20.96       16.91      1.21 o 
  -5   0   5       10.65       12.93      1.01 o 
  -4   0   5       36.49       32.07      4.14 o 
  -3   0   5       34.99       30.58      2.91 o 
  -2   0   5      237.96      263.99      2.86 o 
  -1   0   5        9.26        9.89      1.00 o 
   0   0   5      234.14      240.72      4.49 o 
   1   0   5      149.85      150.64      3.52 o 
   2   0   5       63.78       57.03      2.22 o 
   3   0   5        3.98        4.71      0.85 o 
   4   0   5        7.99       11.61      1.24 o 
   5   0   5       51.35       47.56      2.51 o 
   6   0   5       33.23       30.93      2.22 o 
   7   0   5        8.48        8.99      1.53 o 
   8   0   5        0.02        0.03      0.74 o 
   9   0   5        2.31        3.38      1.30 o 
  -8   1   5       36.06       38.20      2.96 o 
  -7   1   5        1.35        1.20      0.55 o 
  -6   1   5       34.00       30.53      3.16 o 
  -5   1   5        1.10        0.67      0.41 o 
  -4   1   5        0.74       -0.20      0.28 o 
  -3   1   5        1.34        1.02      0.37 o 
  -2   1   5        2.37        2.71      0.48 o 
  -1   1   5     2710.86     3019.15    221.15 o 
   0   1   5        0.79        5.29      0.79 o 
   1   1   5       27.56       23.03      1.35 o 
   2   1   5        6.61        6.66      0.82 o 
   3   1   5       49.87       58.27      2.33 o 
   4   1   5       11.31       10.76      1.16 o 
   5   1   5        0.88        0.82      0.61 o 
   6   1   5       37.82       38.15      2.41 o 
   7   1   5        0.94        0.13      0.61 o 
   8   1   5        0.32       -0.32      0.71 o 
   9   1   5        2.08        3.04      1.22 o 
  -8   2   5        0.00       -0.13      0.69 o 
  -7   2   5        1.41        2.58      0.70 o 
  -6   2   5       14.13       15.61      1.35 o 
  -5   2   5       48.31       41.96      3.58 o 
  -4   2   5        1.05        1.69      0.49 o 
  -3   2   5       13.92       20.91      2.99 o 
  -2   2   5      134.26      138.29     10.39 o 
  -1   2   5       74.75       78.07      4.77 o 
   0   2   5      241.41      223.27      5.27 o 
   1   2   5        5.65        5.02      0.74 o 
   2   2   5      100.51       73.63      2.43 o 
   3   2   5       55.52       51.66      2.19 o 
   4   2   5       27.90       21.55      1.53 o 
   5   2   5        8.48        7.03      1.16 o 
   6   2   5       16.54       13.32      1.51 o 
   7   2   5        0.13        0.26      0.58 o 
   8   2   5       14.74       13.89      1.97 o 
   9   2   5        0.90        1.09      0.66 o 
  -8   3   5        0.56        1.33      0.69 o 
  -7   3   5        0.34        0.52      0.50 o 
  -6   3   5      261.28      249.73     14.92 o 
  -5   3   5       47.00       45.92      4.36 o 
  -4   3   5      116.39      102.25     10.96 o 
  -3   3   5      263.86      245.59     38.67 o 
  -2   3   5       11.04       12.25      0.82 o 
  -1   3   5      403.22      426.13     22.32 o 
   0   3   5      214.41      259.35      4.14 o 
   1   3   5       90.49      112.39      1.60 o 
   2   3   5       15.78       11.35      0.68 o 
   3   3   5      246.59      203.97      3.08 o 
   4   3   5      223.51      231.02     15.76 o 
   5   3   5       10.75       13.69      1.37 o 
   6   3   5      122.65      127.03      4.26 o 
   7   3   5        5.19        7.16      1.32 o 
   8   3   5       26.04       27.44      2.33 o 
   9   3   5        0.64        1.40      0.90 o 
  10   3   5        2.75        3.49      1.22 o 
  -7   4   5        2.85        1.85      1.06 o 
  -6   4   5       11.80       11.00      1.59 o 
  -5   4   5        3.46        3.33      0.71 o 
  -4   4   5      137.69      127.67     11.74 o 
  -3   4   5      256.78      241.32     34.90 o 
  -2   4   5       83.20       77.83     10.01 o 
  -1   4   5        0.91        3.19      0.34 o 
   0   4   5       52.42       64.14      1.27 o 
   1   4   5      255.86      276.52      4.45 o 
   2   4   5       17.67       18.88      0.68 o 
   3   4   5        1.87        0.50      0.30 o 
   4   4   5      205.26      186.95      8.66 o 
   5   4   5      243.57      221.39      9.29 o 
   6   4   5      137.15      125.22      6.72 o 
   7   4   5       13.10       14.75      1.61 o 
   8   4   5       10.30       13.01      1.88 o 
   9   4   5        3.70        2.17      0.95 o 
  10   4   5       13.45       18.96      2.25 o 
  -7   5   5       12.34       11.45      2.04 o 
  -6   5   5        2.54        2.22      0.98 o 
  -5   5   5        2.24        1.59      0.82 o 
  -4   5   5       21.74       20.79      1.28 o 
  -3   5   5       44.40       45.63      4.51 o 
  -2   5   5        2.24        3.54      0.89 o 
  -1   5   5       34.31       28.90      1.07 o 
   0   5   5      148.16      148.18      8.84 o 
   1   5   5        0.99        0.52      0.28 o 
   2   5   5       47.31       48.17      1.10 o 
   3   5   5      546.65      509.51     14.65 o 
   4   5   5      316.96      310.77     20.78 o 
   5   5   5      207.93      180.84      3.93 o 
   6   5   5        4.89        4.91      0.95 o 
   7   5   5        7.30       11.47      1.07 o 
   8   5   5       23.41       21.65      1.90 o 
   9   5   5        6.34        4.65      1.27 o 
  10   5   5        0.09       -0.13      0.79 o 
  -6   6   5        0.60        0.26      0.79 o 
  -5   6   5        7.99       10.71      1.82 o 
  -4   6   5        0.00        0.11      0.61 o 
  -3   6   5        8.71        6.74      1.30 o 
  -2   6   5        2.83        2.49      0.82 o 
  -1   6   5        0.02        0.02      0.19 o 
   0   6   5      180.30      215.16     10.93 o 
   1   6   5      439.63      452.06     11.28 o 
   2   6   5       19.90       22.29      0.99 o 
   3   6   5       29.94       24.42      1.04 o 
   4   6   5       93.75       90.38      4.97 o 
   5   6   5       65.67       61.60      3.78 o 
   6   6   5        6.96        7.16      0.85 o 
   7   6   5        1.40        1.61      0.56 o 
   8   6   5      111.52      113.06      7.76 o 
   9   6   5        1.24        0.73      0.56 o 
  10   6   5        0.04        0.32      0.90 o 
  -6   7   5        3.52        4.65      1.35 o 
  -5   7   5        1.87        1.19      0.90 o 
  -4   7   5       14.71       13.83      1.98 o 
  -3   7   5       31.30       22.58      2.09 o 
  -2   7   5        8.58       11.08      1.59 o 
  -1   7   5       13.40       12.01      0.90 o 
   0   7   5      146.60      155.16     15.08 o 
   1   7   5        8.39       10.60      0.60 o 
   2   7   5       51.07       52.05      1.23 o 
   3   7   5       42.81       45.26      1.44 o 
   4   7   5       25.20       21.95      1.12 o 
   5   7   5        8.25        5.73      0.78 o 
   6   7   5       24.93       20.09      1.28 o 
   7   7   5       42.83       42.24      2.92 o 
   8   7   5        0.10        0.72      0.50 o 
   9   7   5        0.68        0.25      0.48 o 
  10   7   5       15.50       19.22      1.64 o 
  -5   8   5        0.69        1.03      0.93 o 
  -4   8   5        4.89        4.94      1.35 o 
  -3   8   5       25.26       18.45      2.01 o 
  -2   8   5       91.66       77.41      3.75 o 
  -1   8   5       39.53       36.82      4.03 o 
   0   8   5        1.38        1.76      0.48 o 
   1   8   5        3.91        4.10      0.67 o 
   2   8   5       13.24       12.33      0.90 o 
   3   8   5       88.97       93.85      3.54 o 
   4   8   5       35.15       23.46      3.21 o 
   5   8   5       43.24       40.80      1.65 o 
   6   8   5        1.57        1.98      0.55 o 
   7   8   5        8.11        9.25      1.08 o 
   8   8   5        0.37        0.39      0.48 o 
   9   8   5        1.61        1.42      0.62 o 
  10   8   5        0.07        0.86      0.59 o 
  -4   9   5        0.14       -0.50      0.66 o 
  -3   9   5       15.68       12.03      1.98 o 
  -2   9   5       53.31       44.71      3.04 o 
  -1   9   5        4.46        4.28      1.19 o 
   0   9   5       50.58       49.12      5.49 o 
   1   9   5        7.30        6.72      0.86 o 
   2   9   5        7.27        7.72      0.88 o 
   3   9   5        0.59        0.95      0.39 o 
   4   9   5       40.73       39.42      2.54 o 
   5   9   5        0.23        0.63      0.61 o 
   6   9   5        0.71        1.76      1.02 o 
   7   9   5       29.52       28.47      1.60 o 
   8   9   5        0.10        0.75      0.50 o 
   9   9   5        0.49        1.60      0.68 o 
  -3  10   5        0.24        0.50      0.71 o 
  -2  10   5        4.69        3.75      1.19 o 
  -1  10   5       12.54       10.52      1.80 o 
   0  10   5       26.35       21.93      2.50 o 
   1  10   5       19.61       20.90      2.05 o 
   2  10   5       26.93       24.01      1.40 o 
   3  10   5       27.46       26.97      2.22 o 
   4  10   5        0.16        1.24      0.79 o 
   5  10   5       19.43       18.19      1.96 o 
   6  10   5        3.45        3.41      1.14 o 
   7  10   5        0.41        1.03      0.74 o 
   8  10   5        0.16        0.63      0.71 o 
   9  10   5        5.74        6.65      1.12 o 
  -2  11   5        1.85        1.82      1.00 o 
  -1  11   5        0.30        0.03      0.69 o 
   0  11   5        3.75        2.99      0.76 o 
   1  11   5        0.71        1.59      0.81 o 
   2  11   5       27.90       27.99      2.63 o 
   3  11   5       26.81       30.56      2.49 o 
   4  11   5       40.68       36.30      2.78 o 
   5  11   5       37.91       41.88      3.01 o 
   6  11   5        0.83        1.24      0.74 o 
   7  11   5       22.83       22.05      2.25 o 
   8  11   5        4.46        5.21      1.37 o 
   0  12   5        1.83        1.51      0.85 o 
   1  12   5       16.30       19.39      1.94 o 
   2  12   5        1.90        4.49      1.37 o 
   3  12   5       19.15       21.15      2.25 o 
   4  12   5       57.68       62.58      3.75 o 
   5  12   5        0.08        0.26      0.87 o 
   6  12   5        6.33        7.77      1.74 o 
   7  12   5       14.81       13.64      2.19 o 
   2  13   5       24.24       24.88      2.54 o 
   3  13   5       16.43       23.93      2.51 o 
   4  13   5        2.08        1.03      1.00 o 
   5  13   5        0.85        0.37      0.79 o 
   6  13   5       18.68       20.73      2.75 o 
  -3  -9   6        4.07        3.30      1.16 o 
  -2  -9   6        0.32        1.22      0.93 o 
  -1  -9   6        0.30        0.40      0.85 o 
  -4  -8   6       11.84       15.81      2.14 o 
  -3  -8   6        3.17        2.75      1.08 o 
  -2  -8   6        9.13       12.77      2.01 o 
  -1  -8   6        0.00        0.93      0.79 o 
   0  -8   6        5.62        7.51      1.67 o 
   1  -8   6        3.36        4.49      1.37 o 
  -6  -7   6        0.12        0.71      0.90 o 
  -4  -7   6        0.24        0.58      0.77 o 
  -3  -7   6        8.10        8.04      1.56 o 
  -2  -7   6        3.76        4.49      1.27 o 
  -1  -7   6       19.08       17.37      1.96 o 
   0  -7   6        5.87        7.88      1.61 o 
   1  -7   6        3.56        4.12      1.30 o 
   2  -7   6        0.14        0.93      0.98 o 
   3  -7   6        0.30        2.09      1.06 o 
  -7  -6   6        9.49        9.89      1.90 o 
  -6  -6   6        1.85        1.37      0.93 o 
  -5  -6   6       17.46       18.80      1.96 o 
  -4  -6   6       27.97       26.35      2.25 o 
  -3  -6   6        7.29        7.41      0.99 o 
  -2  -6   6       21.13       21.81      1.98 o 
  -1  -6   6       12.60       11.37      1.72 o 
   0  -6   6        0.03        1.08      0.74 o 
   1  -6   6       11.42       11.02      1.77 o 
   2  -6   6        5.45        3.99      1.16 o 
   3  -6   6        2.98        1.82      1.08 o 
   4  -6   6        3.60        2.62      1.16 o 
  -7  -5   6       20.18       22.29      2.35 o 
  -6  -5   6        0.60        0.93      0.85 o 
  -5  -5   6        0.00        0.03      0.63 o 
  -4  -5   6       14.49       16.36      1.74 o 
  -3  -5   6        0.76        0.87      0.49 o 
  -2  -5   6       30.49       34.71      2.62 o 
  -1  -5   6       31.90       35.78      1.60 o 
   0  -5   6       98.54       74.40      3.49 o 
   1  -5   6        7.23        7.11      1.37 o 
   2  -5   6        2.66        2.33      0.95 o 
   3  -5   6        2.65        1.69      0.98 o 
   4  -5   6        2.76        3.54      1.24 o 
   5  -5   6        1.68        0.77      0.95 o 
  -8  -4   6        0.54       -0.08      0.82 o 
  -7  -4   6       12.88       14.54      2.19 o 
  -6  -4   6       11.06        8.57      1.64 o 
  -5  -4   6        0.81        1.32      0.82 o 
  -4  -4   6      118.27      124.81      4.47 o 
  -3  -4   6      333.68      347.68      4.85 o 
  -2  -4   6      127.72      129.34      7.81 o 
  -1  -4   6        8.81        6.94      0.84 o 
   0  -4   6       10.10       10.20      0.93 o 
   1  -4   6       19.26       18.89      1.26 o 
   2  -4   6       55.46       46.89      1.83 o 
   3  -4   6        4.06        2.51      0.95 o 
   4  -4   6       44.95       42.78      2.93 o 
   5  -4   6       10.08       11.02      1.96 o 
   6  -4   6        2.75        5.13      1.45 o 
  -8  -3   6       17.28       19.51      2.30 o 
  -7  -3   6        7.32        6.61      1.51 o 
  -6  -3   6        0.87        0.98      0.82 o 
  -5  -3   6       31.71       30.48      2.33 o 
  -4  -3   6       22.60       22.84      2.01 o 
  -3  -3   6      385.85      426.23      7.83 o 
  -2  -3   6        1.05        0.81      0.42 o 
  -1  -3   6      285.49      274.72      7.47 o 
   0  -3   6        1.58        1.40      0.43 o 
   1  -3   6        0.23        0.31      0.37 o 
   2  -3   6       14.06       15.59      1.04 o 
   3  -3   6       16.68       12.37      1.05 o 
   4  -3   6       76.70       71.92      2.38 o 
   5  -3   6       12.86       13.99      2.04 o 
   6  -3   6       19.23       20.97      2.30 o 
   7  -3   6        8.91       10.20      2.01 o 
  -8  -2   6        5.63        2.99      1.14 o 
  -7  -2   6        1.09        1.32      0.93 o 
  -6  -2   6        0.52        0.34      0.63 o 
  -5  -2   6       11.85       10.05      1.61 o 
  -4  -2   6       48.66       52.11      2.83 o 
  -3  -2   6       22.12       21.44      1.74 o 
  -2  -2   6        1.51        2.28      0.48 o 
  -1  -2   6        0.48        3.70      4.55 o 
   0  -2   6        2.74        2.48      0.48 o 
   1  -2   6       73.75       64.32      3.41 o 
   2  -2   6       48.60       45.45      2.27 o 
   3  -2   6       59.99       54.96      2.56 o 
   4  -2   6       27.55       28.42      2.01 o 
   5  -2   6        3.19        2.38      0.90 o 
   6  -2   6       21.14       22.55      2.09 o 
  -8  -1   6        0.31        0.85      0.82 o 
  -7  -1   6       12.78       11.24      1.93 o 
  -6  -1   6       49.57       40.87      2.83 o 
  -5  -1   6       17.40       11.47      1.69 o 
  -4  -1   6       33.96       33.34      2.27 o 
  -3  -1   6       33.90       32.15      2.12 o 
  -2  -1   6        0.29        1.12      0.33 o 
  -1  -1   6        5.52        6.39      0.62 o 
   0  -1   6       78.34       84.79      2.93 o 
   1  -1   6       53.74       54.36      2.35 o 
   2  -1   6      160.17      149.29      3.99 o 
   3  -1   6      102.42       83.62      3.09 o 
   4  -1   6       91.57       78.02      3.17 o 
   5  -1   6       34.46       35.06      2.30 o 
   6  -1   6       68.12       68.39      3.44 o 
   7  -1   6        3.37        2.91      1.00 o 
   8  -1   6       11.26       12.43      2.01 o 
  -8   0   6        6.82        8.83      1.74 o 
  -7   0   6        2.39        4.26      0.84 o 
  -6   0   6       26.56       24.76      1.49 o 
  -5   0   6        1.75        1.81      0.55 o 
  -4   0   6      200.84      188.97     13.58 o 
  -3   0   6       13.31       10.89      1.27 o 
  -2   0   6       10.27        6.70      0.55 o 
  -1   0   6      304.51      348.95      6.19 o 
   0   0   6       18.05       14.46      1.27 o 
   1   0   6       38.66       31.78      1.80 o 
   2   0   6        0.02        0.00      0.34 o 
   3   0   6      330.60      297.27      5.87 o 
   4   0   6        0.85        1.22      0.63 o 
   5   0   6       40.99       36.54      2.35 o 
   6   0   6        2.76        2.62      0.98 o 
   7   0   6        4.11        4.63      1.27 o 
   8   0   6        7.13        8.09      1.67 o 
  -8   1   6        0.16        0.71      0.82 o 
  -7   1   6       10.66       10.93      1.26 o 
  -6   1   6       10.89        8.64      1.10 o 
  -5   1   6       23.57       26.33      1.47 o 
  -4   1   6        3.09        2.14      0.54 o 
  -3   1   6        1.64        0.65      0.50 o 
  -2   1   6       15.22       19.22      2.43 o 
  -1   1   6       11.53       18.80      1.43 o 
   0   1   6      684.01      707.24      8.83 o 
   1   1   6        3.45        5.05      0.87 o 
   2   1   6        6.19        5.02      0.85 o 
   3   1   6      106.20      102.79      3.33 o 
   4   1   6       23.50       20.75      1.61 o 
   5   1   6        0.00        0.37      0.48 o 
   6   1   6        0.02        0.11      0.53 o 
   7   1   6       14.91       13.62      1.69 o 
   8   1   6        0.59        1.85      0.98 o 
   9   1   6        1.29        2.64      1.24 o 
  -8   2   6        7.23        8.35      1.77 o 
  -7   2   6        8.53       10.78      1.28 o 
  -6   2   6       10.43       12.52      1.29 o 
  -5   2   6      147.31      129.88     11.79 o 
  -4   2   6       15.06       14.12      1.88 o 
  -3   2   6        0.04        0.02      0.30 o 
  -2   2   6       50.90       59.03      5.25 o 
  -1   2   6      122.50      141.67      7.27 o 
   0   2   6       76.84       65.72      1.80 o 
   1   2   6      216.50      215.73      4.52 o 
   2   2   6       82.04       85.34      2.88 o 
   3   2   6        3.08        3.28      0.77 o 
   4   2   6        9.21        4.60      0.95 o 
   5   2   6       18.53       21.55      1.80 o 
   6   2   6        0.10        0.32      0.53 o 
   7   2   6        2.68        4.60      1.16 o 
   8   2   6        0.01       -0.11      0.61 o 
   9   2   6        3.14        5.02      1.51 o 
  -7   3   6        2.01        2.35      0.94 o 
  -6   3   6       31.76       31.79      2.25 o 
  -5   3   6       89.04       86.53      8.29 o 
  -4   3   6       97.78       95.07     11.04 o 
  -3   3   6       17.15       16.30      1.07 o 
  -2   3   6       77.14       71.35     12.19 o 
  -1   3   6       68.64       90.09      6.87 o 
   0   3   6      189.93      210.36      9.87 o 
   1   3   6      239.58      259.94      6.04 o 
   2   3   6      221.88      192.63      4.31 o 
   3   3   6      594.85      556.81      7.96 o 
   4   3   6       24.10       21.68      1.64 o 
   5   3   6      291.79      278.34      6.13 o 
   6   3   6       10.12        9.91      1.48 o 
   7   3   6        7.56        3.89      1.06 o 
   8   3   6        0.76        1.16      0.93 o 
   9   3   6        1.37        3.09      1.22 o 
  -7   4   6        2.22        2.27      1.11 o 
  -6   4   6        0.25        0.41      0.48 o 
  -5   4   6      189.22      174.99     11.70 o 
  -4   4   6      212.01      211.28     17.29 o 
  -3   4   6       23.04       22.70      1.85 o 
  -2   4   6      118.88      111.86     15.70 o 
  -1   4   6       83.02       82.95      4.34 o 
   0   4   6        9.81       14.20      0.81 o 
   1   4   6        6.59        8.72      0.53 o 
   2   4   6      268.68      252.72      6.37 o 
   3   4   6       49.52       49.03      1.58 o 
   4   4   6        7.29       10.76      0.87 o 
   5   4   6       92.19       76.00      8.39 o 
   6   4   6        0.73        2.35      0.82 o 
   7   4   6       27.01       27.71      2.22 o 
   8   4   6        0.76        0.77      0.79 o 
   9   4   6        1.69        1.27      1.00 o 
  10   4   6        1.42        1.45      1.14 o 
  -6   5   6        6.17        8.41      1.72 o 
  -5   5   6        1.96        1.32      0.87 o 
  -4   5   6        9.35       10.62      1.76 o 
  -3   5   6        8.64       10.14      1.90 o 
  -2   5   6      753.07      777.01     98.45 o 
  -1   5   6      113.64      102.90      8.06 o 
   0   5   6        0.25        0.11      0.19 o 
   1   5   6      360.81      377.32      5.12 o 
   2   5   6        5.51        6.16      0.49 o 
   3   5   6       66.52       55.74      2.15 o 
   4   5   6        5.42        3.73      0.63 o 
   5   5   6      198.26      187.60      3.53 o 
   6   5   6       83.98       78.28      4.28 o 
   7   5   6        4.96        7.25      0.96 o 
   8   5   6       15.52       12.69      1.85 o 
   9   5   6        2.28        1.48      0.82 o 
  10   5   6        2.61        1.72      1.22 o 
  -6   6   6        0.06        0.24      0.77 o 
  -5   6   6        0.00       -0.56      0.61 o 
  -4   6   6        4.28        4.10      1.14 o 
  -3   6   6        3.62        5.58      1.27 o 
  -2   6   6       29.99       29.13      2.17 o 
  -1   6   6        1.81        1.79      1.30 o 
   0   6   6        0.60        1.09      0.27 o 
   1   6   6       23.06       21.40      0.83 o 
   2   6   6       78.08       66.98      1.43 o 
   3   6   6        1.53        1.42      0.33 o 
   4   6   6        9.15        9.30      0.86 o 
   5   6   6      410.80      370.45     17.18 o 
   6   6   6        8.48        8.36      1.06 o 
   7   6   6       45.26       36.82      1.79 o 
   8   6   6        3.65        2.60      0.67 o 
   9   6   6        2.96        2.56      0.95 o 
  10   6   6       10.42        8.78      1.72 o 
  -5   7   6        3.32        1.96      1.03 o 
  -4   7   6        0.30        0.40      0.71 o 
  -3   7   6        2.98        2.99      1.03 o 
  -2   7   6       67.33       63.11      3.28 o 
  -1   7   6        9.11        9.97      1.45 o 
   0   7   6        2.59        2.28      0.50 o 
   1   7   6      259.78      244.06      5.55 o 
   2   7   6        4.61        4.14      1.09 o 
   3   7   6        0.30        0.37      0.22 o 
   4   7   6       49.97       44.86      1.67 o 
   5   7   6       64.76       54.23      3.49 o 
   6   7   6       11.23       10.78      1.01 o 
   7   7   6       86.22       74.23      4.02 o 
   8   7   6        1.24        1.93      0.61 o 
   9   7   6        6.74        6.76      1.06 o 
  10   7   6        0.48        1.74      0.90 o 
  -5   8   6        0.10        0.03      0.87 o 
  -4   8   6        4.26        5.05      1.40 o 
  -3   8   6        0.18        0.37      0.69 o 
  -2   8   6       40.28       35.96      2.64 o 
  -1   8   6       17.33       14.70      1.64 o 
   0   8   6        0.00        0.31      0.36 o 
   1   8   6        0.02        0.15      0.32 o 
   2   8   6        7.64        8.12      0.82 o 
   3   8   6       12.32       12.06      1.35 o 
   4   8   6       33.20       35.23      1.51 o 
   5   8   6        2.56        3.34      0.61 o 
   6   8   6       15.84       14.31      1.10 o 
   7   8   6        2.90        2.93      0.67 o 
   8   8   6        0.00        0.46      0.48 o 
   9   8   6       10.01        9.62      1.77 o 
  10   8   6        0.31        0.61      0.56 o 
  -4   9   6        3.67        3.83      1.30 o 
  -3   9   6        2.92        2.83      1.11 o 
  -2   9   6        0.70        0.13      0.69 o 
  -1   9   6       46.81       39.95      2.75 o 
   0   9   6       26.17       19.92      1.27 o 
   1   9   6        1.97        1.23      0.47 o 
   2   9   6       45.97       50.20      1.86 o 
   3   9   6       28.97       26.04      2.04 o 
   4   9   6        2.41        3.83      1.00 o 
   5   9   6        1.13        2.07      0.98 o 
   6   9   6       26.08       21.98      1.36 o 
   7   9   6        7.13        8.80      1.07 o 
   8   9   6        4.12        7.65      1.09 o 
   9   9   6        2.25        2.38      0.69 o 
  -3  10   6        6.00        5.71      1.48 o 
  -2  10   6        2.26        2.49      1.06 o 
  -1  10   6       28.43       23.16      2.25 o 
   0  10   6        5.78        6.53      1.40 o 
   1  10   6        1.95        1.80      0.58 o 
   2  10   6        0.66        0.80      0.48 o 
   3  10   6        0.87        0.69      0.66 o 
   4  10   6        1.96        3.20      1.03 o 
   5  10   6       10.47        9.94      1.64 o 
   6  10   6        4.49        3.73      1.22 o 
   7  10   6        0.16        1.06      0.79 o 
   8  10   6        3.64        3.71      0.82 o 
   9  10   6        0.01        0.06      0.46 o 
  -2  11   6        2.07        1.06      0.93 o 
  -1  11   6        4.75        5.31      1.43 o 
   0  11   6        0.22        2.30      1.03 o 
   1  11   6       10.00       11.73      1.23 o 
   2  11   6       51.24       47.23      2.64 o 
   3  11   6        8.79        9.31      1.64 o 
   4  11   6       18.09       16.55      1.93 o 
   5  11   6       23.39       22.68      2.30 o 
   6  11   6        8.59        7.67      1.61 o 
   7  11   6        1.17        1.00      0.87 o 
   8  11   6        0.14       -0.45      0.63 o 
   0  12   6        0.03        1.00      0.82 o 
   1  12   6        2.09        2.13      0.70 o 
   2  12   6        0.33        1.08      0.87 o 
   3  12   6        4.69        5.90      1.43 o 
   4  12   6        1.74        1.98      1.06 o 
   5  12   6       13.37       11.02      1.93 o 
   6  12   6        5.63        3.62      1.35 o 
   7  12   6        7.76        8.30      1.77 o 
   2  13   6       12.75       15.02      2.25 o 
   3  13   6        0.43       -0.05      0.77 o 
   4  13   6        3.21        3.20      1.24 o 
   5  13   6       26.72       26.04      2.64 o 
   6  13   6       14.07       16.39      2.46 o 
  -3  -8   7       12.71       17.50      2.09 o 
  -2  -8   7        8.48        7.16      1.64 o 
  -1  -8   7        0.96        0.85      0.95 o 
   0  -8   7        0.00        0.69      0.95 o 
  -3  -7   7       23.39       31.65      2.59 o 
  -2  -7   7        1.42        1.22      0.93 o 
  -1  -7   7        0.04        1.32      0.85 o 
   0  -7   7        0.79        0.50      0.77 o 
   1  -7   7        1.98        1.11      0.87 o 
   2  -7   7        4.62        4.89      1.40 o 
  -6  -6   7        0.13        0.37      0.85 o 
  -5  -6   7        3.58        4.42      1.32 o 
  -4  -6   7        9.99       13.11      1.90 o 
  -3  -6   7        8.08        9.54      1.61 o 
  -2  -6   7       19.30       21.36      2.06 o 
  -1  -6   7        8.81        6.79      1.43 o 
   0  -6   7       10.25        4.76      1.27 o 
   1  -6   7        1.09        1.88      1.03 o 
   2  -6   7        0.38       -0.05      0.71 o 
   3  -6   7        2.35        1.00      1.06 o 
  -7  -5   7        3.53        4.65      1.48 o 
  -6  -5   7        0.23        0.21      0.82 o 
  -5  -5   7       13.08       14.30      2.01 o 
  -4  -5   7        1.07        2.46      1.00 o 
  -3  -5   7       11.45       11.57      1.65 o 
  -2  -5   7       99.37       96.42      5.38 o 
  -1  -5   7        1.36        1.51      0.56 o 
   0  -5   7        2.11        2.72      0.95 o 
   1  -5   7        2.44        2.01      0.93 o 
   2  -5   7        6.10        6.00      1.40 o 
   3  -5   7       17.61       20.33      2.22 o 
   4  -5   7        0.65        0.48      0.93 o 
   5  -5   7        5.55        5.92      1.72 o 
  -7  -4   7        3.35        5.00      1.45 o 
  -6  -4   7        1.38        0.26      0.71 o 
  -5  -4   7       10.69        9.97      1.74 o 
  -4  -4   7       16.78       19.25      1.96 o 
  -3  -4   7       11.18       11.74      1.69 o 
  -2  -4   7        0.14        0.29      0.44 o 
  -1  -4   7       70.12       61.92      3.08 o 
   0  -4   7       55.48       47.55      2.46 o 
   1  -4   7       17.25       13.32      1.07 o 
   2  -4   7        8.31        6.66      1.37 o 
   3  -4   7        2.60        2.46      0.93 o 
   4  -4   7        0.12        0.42      0.87 o 
   5  -4   7        0.00       -0.34      0.82 o 
  -7  -3   7        4.13        5.16      1.40 o 
  -6  -3   7        5.15        5.53      1.40 o 
  -5  -3   7       22.19       22.13      2.17 o 
  -4  -3   7       19.56       16.92      1.82 o 
  -3  -3   7        9.52        7.96      1.48 o 
  -2  -3   7      890.11      922.44     22.55 o 
  -1  -3   7      258.34      245.89     13.95 o 
   0  -3   7        2.74        3.23      0.66 o 
   1  -3   7        5.20        5.67      0.81 o 
   2  -3   7       27.47       24.25      1.37 o 
   3  -3   7        0.36        0.41      0.44 o 
   4  -3   7       15.66       15.25      1.31 o 
   5  -3   7       63.89       64.06      3.81 o 
   6  -3   7        8.50        8.99      1.90 o 
  -7  -2   7        0.01        0.13      0.79 o 
  -6  -2   7        0.44       -0.11      0.66 o 
  -5  -2   7       24.51       22.87      2.19 o 
  -4  -2   7      163.60      188.13      5.66 o 
  -3  -2   7        0.52        1.00      0.79 o 
  -2  -2   7       10.57       12.19      0.95 o 
  -1  -2   7       77.69       83.57      2.25 o 
   0  -2   7       98.58       88.36     12.66 o 
   1  -2   7       38.78       29.84      1.44 o 
   2  -2   7        1.60        2.17      0.79 o 
   3  -2   7        9.73        9.70      1.40 o 
   4  -2   7        0.80        0.56      0.66 o 
   5  -2   7       13.30       12.27      1.72 o 
   6  -2   7       17.80       19.59      2.06 o 
  -8  -1   7        0.00        0.90      0.90 o 
  -7  -1   7       13.68       11.34      1.93 o 
  -6  -1   7      100.85       87.67      4.26 o 
  -5  -1   7       38.21       41.24      2.83 o 
  -4  -1   7        2.19        1.80      0.82 o 
  -3  -1   7       19.21       20.78      1.80 o 
  -2  -1   7      132.87      123.31      7.57 o 
  -1  -1   7       20.77       22.77      1.72 o 
   0  -1   7       34.33       33.28      1.40 o 
   1  -1   7       19.30       19.56      1.59 o 
   2  -1   7      128.91      117.17      3.83 o 
   3  -1   7        6.27        6.27      1.19 o 
   4  -1   7       36.38       34.55      2.30 o 
   5  -1   7       37.45       36.80      2.49 o 
   6  -1   7        0.31        0.08      0.69 o 
   7  -1   7       20.45       24.48      2.46 o 
   8  -1   7        8.07       10.81      2.06 o 
  -7   0   7        6.23        5.44      0.97 o 
  -6   0   7       11.63       10.22      2.15 o 
  -5   0   7       39.69       35.82      2.62 o 
  -4   0   7        0.03        0.16      0.56 o 
  -3   0   7      132.50      105.83      3.91 o 
  -2   0   7       93.40       88.80      3.41 o 
  -1   0   7        6.30        5.61      3.69 o 
   0   0   7        0.65        0.90      0.58 o 
   1   0   7       20.08       20.12      1.59 o 
   2   0   7        7.08        5.34      1.00 o 
   3   0   7        2.59        2.30      0.79 o 
   4   0   7       31.62       32.02      2.17 o 
   5   0   7       59.69       60.17      3.12 o 
   6   0   7       16.94       18.85      1.98 o 
   7   0   7        0.50        0.90      0.87 o 
   8   0   7        4.33        6.61      1.69 o 
  -7   1   7        5.32        4.90      0.95 o 
  -6   1   7        8.68        8.90      1.15 o 
  -5   1   7       66.83       64.08      3.49 o 
  -4   1   7       34.56       34.41      1.68 o 
  -3   1   7        0.00        0.00      0.33 o 
  -2   1   7       12.17       14.09      1.40 o 
  -1   1   7      126.31      133.72      4.04 o 
   0   1   7      152.11      148.87      4.15 o 
   1   1   7      140.09      131.66      3.89 o 
   2   1   7      244.97      230.19      5.23 o 
   3   1   7       66.63       54.59      2.62 o 
   4   1   7       33.63       29.82      2.06 o 
   5   1   7        0.06        0.19      0.56 o 
   6   1   7        3.64        3.28      1.03 o 
   7   1   7        0.10        0.16      0.61 o 
   8   1   7        3.07        6.90      1.61 o 
   9   1   7        0.78        2.04      1.22 o 
  -7   2   7        2.37        2.27      0.75 o 
  -6   2   7        0.88        1.15      0.56 o 
  -5   2   7        8.75        8.66      1.09 o 
  -4   2   7       36.70       36.34      3.86 o 
  -3   2   7       45.69       38.18      3.93 o 
  -2   2   7       80.33       77.40      4.98 o 
  -1   2   7       33.15       39.28      1.67 o 
   0   2   7       38.83       32.04      1.96 o 
   1   2   7      126.78      135.44      3.89 o 
   2   2   7        1.74        0.53      0.50 o 
   3   2   7       56.23       50.81      2.51 o 
   4   2   7       34.57       38.86      2.33 o 
   5   2   7       24.95       26.99      2.04 o 
   6   2   7        3.30        2.49      0.95 o 
   7   2   7        3.60        2.38      0.98 o 
   8   2   7        7.78        6.72      1.56 o 
   9   2   7        0.01        0.11      0.85 o 
  -7   3   7        1.71        1.64      0.63 o 
  -6   3   7        0.12        0.56      0.53 o 
  -5   3   7       95.89       89.41      8.24 o 
  -4   3   7       26.04       24.54      2.29 o 
  -3   3   7      150.89      148.22     16.64 o 
  -2   3   7       17.66       17.36      1.90 o 
  -1   3   7       58.51       49.44      4.75 o 
   0   3   7       52.78       55.91      3.28 o 
   1   3   7       60.14       57.90      2.51 o 
   2   3   7      258.16      260.12      5.45 o 
   3   3   7      237.78      215.84      5.10 o 
   4   3   7       16.20       16.36      1.53 o 
   5   3   7       69.99       84.65      3.54 o 
   6   3   7        3.86        6.29      1.30 o 
   7   3   7        1.93        1.00      0.82 o 
   8   3   7        5.84        7.24      1.61 o 
   9   3   7        2.94        3.38      1.24 o 
  -6   4   7        0.29        0.81      0.57 o 
  -5   4   7       13.99       14.74      1.72 o 
  -4   4   7       42.01       43.97      2.43 o 
  -3   4   7        0.20        0.36      0.48 o 
  -2   4   7      306.90      298.35     23.93 o 
  -1   4   7        0.21        0.97      0.38 o 
   0   4   7      105.28      113.28      2.58 o 
   1   4   7      216.11      208.86      2.62 o 
   2   4   7      111.58      113.51      3.25 o 
   3   4   7       52.69       54.27      1.79 o 
   4   4   7        1.62        1.67      0.66 o 
   5   4   7      100.94      104.14      3.89 o 
   6   4   7       10.49        7.11      1.27 o 
   7   4   7       22.62       24.01      2.19 o 
   8   4   7        3.00        3.25      1.11 o 
   9   4   7        0.54        0.45      0.90 o 
  -6   5   7        0.15        0.32      0.79 o 
  -5   5   7        0.80        0.97      0.86 o 
  -4   5   7        2.27        2.43      0.68 o 
  -3   5   7      599.33      600.56     60.99 o 
  -2   5   7      263.14      242.24     10.56 o 
  -1   5   7       46.12       43.60      5.33 o 
   0   5   7       11.86       13.55      0.69 o 
   1   5   7       27.27       23.77      1.27 o 
   2   5   7       31.46       30.94      1.04 o 
   3   5   7       15.77       16.78      1.03 o 
   4   5   7      354.69      335.36      9.46 o 
   5   5   7      160.90      162.31      7.30 o 
   6   5   7       13.11        8.86      1.03 o 
   7   5   7       11.66        8.38      1.51 o 
   8   5   7        2.66        3.12      1.00 o 
   9   5   7       19.57       18.64      2.09 o 
  -6   6   7        0.59        2.35      1.03 o 
  -5   6   7        4.70        3.81      1.27 o 
  -4   6   7       15.55       14.62      2.01 o 
  -3   6   7       94.62       83.73      3.91 o 
  -2   6   7        3.98        5.25      0.81 o 
  -1   6   7        8.01        8.14      1.45 o 
   0   6   7      101.17       98.37      5.40 o 
   1   6   7        3.07        4.53      0.51 o 
   2   6   7      133.91      130.12      2.13 o 
   3   6   7       27.43       21.06      1.14 o 
   4   6   7       45.92       42.75      1.81 o 
   5   6   7        0.02        0.54      0.39 o 
   6   6   7        5.72        4.69      0.79 o 
   7   6   7       19.91       22.58      2.01 o 
   8   6   7        3.80        3.89      1.08 o 
   9   6   7       20.72       19.33      2.14 o 
  10   6   7        3.75        3.86      1.22 o 
  -5   7   7       12.06       13.99      2.22 o 
  -4   7   7       15.99       16.50      1.98 o 
  -3   7   7       13.43       10.87      1.77 o 
  -2   7   7        0.00        0.45      0.63 o 
  -1   7   7        9.44        8.38      1.43 o 
   0   7   7       14.90       15.95      1.26 o 
   1   7   7       34.03       31.51      1.17 o 
   2   7   7       46.91       48.87      1.35 o 
   3   7   7        3.21        3.03      0.73 o 
   4   7   7      137.18      117.49      8.78 o 
   5   7   7       72.09       66.04      4.42 o 
   6   7   7      152.65      127.49      6.46 o 
   7   7   7       40.07       39.53      1.91 o 
   8   7   7        0.00        0.53      0.45 o 
   9   7   7        1.47        2.28      0.69 o 
  -4   8   7        2.04        2.12      1.06 o 
  -3   8   7        4.79        3.94      1.16 o 
  -2   8   7        4.88        5.21      1.32 o 
  -1   8   7       16.31       15.25      1.72 o 
   0   8   7        0.01       -0.08      0.50 o 
   1   8   7       12.10       12.85      0.97 o 
   2   8   7       91.59       89.20      8.63 o 
   3   8   7       91.82       81.56      1.96 o 
   4   8   7       94.54       79.44      8.92 o 
   5   8   7        0.18        0.46      0.39 o 
   6   8   7       13.28       13.28      1.09 o 
   7   8   7       13.27       10.28      1.56 o 
   8   8   7        7.96        7.31      1.05 o 
   9   8   7        0.17        0.30      0.47 o 
  -3   9   7        0.32       -0.34      0.58 o 
  -2   9   7        6.49        4.92      1.32 o 
  -1   9   7       25.49       19.22      2.01 o 
   0   9   7        0.09        0.95      0.71 o 
   1   9   7        1.28        1.73      0.52 o 
   2   9   7       23.39       25.31      1.35 o 
   3   9   7        9.81        8.33      1.37 o 
   4   9   7        0.00        0.00      0.53 o 
   5   9   7       28.74       30.85      1.56 o 
   6   9   7        6.83        8.36      1.06 o 
   7   9   7        0.01        0.32      0.41 o 
   8   9   7        6.58        6.30      1.00 o 
   9   9   7        3.50        2.24      0.75 o 
  -2  10   7        2.28        2.12      0.90 o 
  -1  10   7       12.26       12.90      1.98 o 
   0  10   7       23.56       18.90      1.96 o 
   1  10   7       10.25        9.76      1.07 o 
   2  10   7        0.20        0.14      0.39 o 
   3  10   7        2.78        3.30      0.98 o 
   4  10   7        3.18        3.73      1.14 o 
   5  10   7       29.29       28.68      2.41 o 
   6  10   7       15.41       14.28      2.01 o 
   7  10   7        4.97        5.82      1.43 o 
   8  10   7        6.93        7.97      1.13 o 
   9  10   7        2.23        2.17      0.65 o 
  -1  11   7        1.06        0.63      0.82 o 
   0  11   7        0.00       -0.24      0.69 o 
   1  11   7       26.60       27.81      3.00 o 
   2  11   7       13.57       15.64      1.23 o 
   3  11   7        3.00        2.01      0.95 o 
   4  11   7        3.17        3.30      1.08 o 
   5  11   7        0.75        1.16      0.82 o 
   6  11   7        2.80        4.02      1.32 o 
   7  11   7        0.91        0.77      0.82 o 
   8  11   7        0.11        0.79      0.79 o 
   0  12   7        5.50        5.16      1.40 o 
   1  12   7        0.38        0.66      0.77 o 
   2  12   7        6.69        5.39      1.37 o 
   3  12   7       31.87       39.08      2.91 o 
   4  12   7        0.23        0.34      0.74 o 
   5  12   7       12.36       10.55      1.90 o 
   6  12   7        0.43        0.13      0.90 o 
   7  12   7        0.77        1.27      0.90 o 
   3  13   7        0.03        0.29      0.82 o 
   4  13   7        1.92        1.35      0.93 o 
   5  13   7        7.46       11.45      2.09 o 
  -2  -7   8       10.34       13.56      2.12 o 
  -1  -7   8        2.00        1.82      1.03 o 
   0  -7   8        7.16        8.75      1.80 o 
  -5  -6   8        0.29        1.61      1.08 o 
  -2  -6   8        0.19        1.03      0.90 o 
  -1  -6   8        0.37        3.23      1.14 o 
   0  -6   8        1.47        1.27      0.79 o 
   1  -6   8        0.75        1.27      0.87 o 
   2  -6   8        0.19        0.05      0.74 o 
  -6  -5   8       18.06       25.41      2.62 o 
  -5  -5   8       38.42       41.40      3.12 o 
  -4  -5   8        0.13        0.48      0.77 o 
  -3  -5   8        1.90        2.25      0.98 o 
  -2  -5   8       14.01       14.57      1.23 o 
  -1  -5   8        2.65        2.14      0.93 o 
   0  -5   8        2.83        1.24      0.85 o 
   1  -5   8       11.39       12.08      1.93 o 
   2  -5   8       14.21       12.16      1.98 o 
   3  -5   8        0.84        0.66      0.77 o 
   4  -5   8        1.36        0.98      1.22 o 
  -6  -4   8        1.55        1.19      1.06 o 
  -5  -4   8        0.78        1.69      0.95 o 
  -4  -4   8       21.39       26.07      2.35 o 
  -3  -4   8       33.63       36.59      2.64 o 
  -2  -4   8       22.09       26.62      1.53 o 
  -1  -4   8       59.04       50.90      2.34 o 
   0  -4   8        1.90        5.43      4.08 o 
   1  -4   8        0.07        0.08      0.46 o 
   2  -4   8       25.14       24.30      2.27 o 
   3  -4   8        6.70        8.51      1.67 o 
   4  -4   8        1.74        1.53      1.06 o 
   5  -4   8        1.66        1.43      1.19 o 
  -7  -3   8        0.57        1.03      1.03 o 
  -6  -3   8        4.24        5.76      1.53 o 
  -5  -3   8       30.93       30.85      2.67 o 
  -4  -3   8        1.75        2.19      1.06 o 
  -3  -3   8       31.50       34.84      2.56 o 
  -2  -3   8        7.79        8.64      0.99 o 
  -1  -3   8        2.36        1.59      0.56 o 
   0  -3   8       14.24       14.02      1.61 o 
   1  -3   8       54.48       49.55      4.72 o 
   2  -3   8       26.44       25.43      2.52 o 
   3  -3   8        7.17        6.80      1.00 o 
   4  -3   8        0.20        0.93      0.77 o 
   5  -3   8        6.67        8.12      1.88 o 
   6  -3   8        0.08        0.21      1.06 o 
  -7  -2   8        4.75        5.87      1.56 o 
  -6  -2   8       31.10       26.04      2.51 o 
  -5  -2   8       14.00       14.38      2.14 o 
  -4  -2   8        9.60       10.28      1.74 o 
  -3  -2   8      179.64      189.53      5.76 o 
  -2  -2   8        7.24        8.49      1.53 o 
  -1  -2   8      170.05      160.14      7.84 o 
   0  -2   8      325.95      293.31     17.07 o 
   1  -2   8      151.23      147.59     10.24 o 
   2  -2   8       65.57       63.28      2.24 o 
   3  -2   8       24.02       25.14      2.06 o 
   4  -2   8       35.92       35.35      2.49 o 
   5  -2   8        5.26        5.13      1.37 o 
  -7  -1   8        2.87        2.75      1.11 o 
  -6  -1   8        8.98        9.46      1.85 o 
  -5  -1   8       21.96       26.31      2.41 o 
  -4  -1   8        8.93        9.91      1.69 o 
  -3  -1   8       21.06       20.54      1.98 o 
  -2  -1   8       85.72       85.45      3.67 o 
  -1  -1   8        1.39        2.68      0.58 o 
   0  -1   8       85.90       78.72     11.20 o 
   1  -1   8       12.36       10.55      1.48 o 
   2  -1   8      205.56      201.98      5.42 o 
   3  -1   8       30.43       32.39      2.27 o 
   4  -1   8        1.06        0.19      0.71 o 
   5  -1   8        7.19        7.77      1.53 o 
   6  -1   8        8.53       10.23      1.82 o 
   7  -1   8        0.54        0.79      1.00 o 
  -7   0   8        4.69        4.10      1.30 o 
  -6   0   8       20.24       15.65      1.93 o 
  -5   0   8       74.05       59.91      3.52 o 
  -4   0   8       37.95       37.83      2.67 o 
  -3   0   8       62.35       66.07      3.30 o 
  -2   0   8       33.72       32.36      2.27 o 
  -1   0   8       19.88       24.30      1.90 o 
   0   0   8        1.03        0.42      0.58 o 
   1   0   8        6.44        7.27      1.24 o 
   2   0   8      169.51      161.09      4.76 o 
   3   0   8        2.66        5.53      1.16 o 
   4   0   8        6.93        6.37      1.30 o 
   5   0   8        0.42        1.06      0.82 o 
   6   0   8        8.25        8.22      1.56 o 
   7   0   8       15.69       15.60      2.22 o 
   8   0   8        5.37        5.95      1.67 o 
  -7   1   8        3.90        4.20      0.94 o 
  -6   1   8        4.85        4.97      0.94 o 
  -5   1   8        1.37        0.61      0.51 o 
  -4   1   8       51.95       44.46      2.02 o 
  -3   1   8      136.68      128.22      4.57 o 
  -2   1   8       55.74       58.59      2.96 o 
  -1   1   8        5.36        6.11      1.16 o 
   0   1   8       12.03       13.77      1.43 o 
   1   1   8        6.75        5.92      1.11 o 
   2   1   8       64.33       65.54      3.01 o 
   3   1   8        0.39        0.82      0.63 o 
   4   1   8       20.52       19.25      1.80 o 
   5   1   8       77.31       71.78      3.49 o 
   6   1   8        6.09        5.31      1.35 o 
   7   1   8        5.77        7.83      1.69 o 
   8   1   8        0.00       -0.66      0.82 o 
  -7   2   8       16.94       18.36      1.55 o 
  -6   2   8        0.12        1.08      0.58 o 
  -5   2   8        4.40        4.62      1.00 o 
  -4   2   8        0.04        0.30      0.46 o 
  -3   2   8       44.30       45.90      3.09 o 
  -2   2   8        7.89        8.17      0.94 o 
  -1   2   8       79.98       80.87      3.33 o 
   0   2   8        4.70        4.55      1.03 o 
   1   2   8       62.68       65.25      2.91 o 
   2   2   8        1.76        1.82      0.74 o 
   3   2   8      215.84      207.46      5.39 o 
   4   2   8        0.80        0.87      0.63 o 
   5   2   8       19.02       14.81      1.64 o 
   6   2   8        2.45        2.88      1.03 o 
   7   2   8        2.03        1.51      0.95 o 
   8   2   8        2.20        1.96      1.19 o 
  -6   3   8        0.02        0.38      0.55 o 
  -5   3   8        9.04        8.73      1.15 o 
  -4   3   8        2.46        2.43      0.67 o 
  -3   3   8       58.79       59.82      6.40 o 
  -2   3   8        1.14        0.73      0.47 o 
  -1   3   8       12.67       11.75      0.95 o 
   0   3   8       45.83       50.58      2.56 o 
   1   3   8        1.55        1.90      0.71 o 
   2   3   8       45.77       47.30      2.46 o 
   3   3   8       43.10       41.45      2.38 o 
   4   3   8       18.28       14.73      1.56 o 
   5   3   8       13.63       10.92      1.64 o 
   6   3   8       24.69       20.07      2.04 o 
   7   3   8       19.07       18.19      2.04 o 
   8   3   8        0.38        0.74      0.90 o 
   9   3   8        0.34        0.98      1.00 o 
  -6   4   8        1.18        2.14      0.76 o 
  -5   4   8        7.80        7.28      1.06 o 
  -4   4   8        4.43        5.45      0.90 o 
  -3   4   8        3.17        3.74      1.52 o 
  -2   4   8      275.65      265.06     28.86 o 
  -1   4   8       26.00       24.91      3.08 o 
   0   4   8       24.10       24.73      1.28 o 
   1   4   8        0.44        2.28      0.50 o 
   2   4   8       47.07       50.68      2.54 o 
   3   4   8      195.67      183.66      4.97 o 
   4   4   8       13.61       10.05      1.43 o 
   5   4   8       87.82       80.32      3.54 o 
   6   4   8        0.90        0.58      0.56 o 
   7   4   8        1.35        2.17      1.00 o 
   8   4   8        3.32        3.70      1.30 o 
   9   4   8        2.51        2.64      1.27 o 
  -6   5   8        0.84        0.32      0.79 o 
  -5   5   8        0.16        0.24      0.50 o 
  -4   5   8        1.75        2.20      0.70 o 
  -3   5   8       64.09       64.10      8.92 o 
  -2   5   8      104.36      107.41     11.61 o 
  -1   5   8       88.37       83.63      8.18 o 
   0   5   8      125.41      112.06      3.32 o 
   1   5   8       34.87       32.22      1.23 o 
   2   5   8        7.49        8.04      0.66 o 
   3   5   8       52.02       46.32      1.73 o 
   4   5   8       64.19       64.16      6.28 o 
   5   5   8        6.44        5.26      1.14 o 
   6   5   8       53.09       41.59      2.67 o 
   7   5   8       17.79       20.65      2.01 o 
   8   5   8        4.29        4.73      1.24 o 
   9   5   8        4.59        4.10      1.43 o 
  -5   6   8       11.58        8.57      1.77 o 
  -4   6   8        5.35        2.33      1.03 o 
  -3   6   8       21.87       22.47      2.64 o 
  -2   6   8      284.69      285.42     31.90 o 
  -1   6   8      154.74      151.16     14.50 o 
   0   6   8        2.29        2.16      0.53 o 
   1   6   8        1.40        0.90      0.32 o 
   2   6   8        0.23        0.33      0.26 o 
   3   6   8        2.54        2.68      0.42 o 
   4   6   8      156.02      147.37      6.37 o 
   5   6   8      108.79      102.96      7.55 o 
   6   6   8       35.21       29.32      1.62 o 
   7   6   8        1.76        1.43      0.71 o 
   8   6   8        0.37        0.37      0.56 o 
   9   6   8        4.96        5.66      1.43 o 
  -5   7   8        0.54        1.67      1.19 o 
  -4   7   8       26.13       26.60      2.56 o 
  -3   7   8        0.85        0.48      0.74 o 
  -2   7   8       37.67       38.49      2.75 o 
  -1   7   8       33.06       33.42      2.43 o 
   0   7   8        0.07        1.45      0.66 o 
   1   7   8       30.13       30.83      1.75 o 
   2   7   8       27.62       26.28      1.06 o 
   3   7   8       16.36       17.55      1.39 o 
   4   7   8       48.92       51.58      2.45 o 
   5   7   8        9.07        9.60      1.59 o 
   6   7   8        7.88       10.01      1.65 o 
   7   7   8        9.86        8.25      1.08 o 
   8   7   8        2.86        2.67      0.68 o 
   9   7   8        7.54        5.50      1.37 o 
  -4   8   8        0.62        1.00      0.95 o 
  -3   8   8        0.00       -0.05      0.61 o 
  -2   8   8        2.73        2.83      1.11 o 
  -1   8   8       36.73       37.22      2.67 o 
   0   8   8       13.32       13.54      1.56 o 
   1   8   8        5.84        6.37      0.85 o 
   2   8   8        4.72        5.58      0.63 o 
   3   8   8        1.34        1.47      0.36 o 
   4   8   8       94.10       90.05      2.57 o 
   5   8   8       42.64       42.16      1.85 o 
   6   8   8        0.00        0.55      1.03 o 
   7   8   8        5.35        3.75      0.81 o 
   8   8   8       28.07       24.62      1.67 o 
   9   8   8        3.47        2.81      0.76 o 
  -3   9   8       17.21       16.89      2.38 o 
  -2   9   8       13.04       10.71      1.90 o 
  -1   9   8        0.35        0.16      0.66 o 
   0   9   8       11.74       11.53      1.74 o 
   1   9   8        1.91        2.46      0.62 o 
   2   9   8        0.00        0.42      0.37 o 
   3   9   8        5.07        6.77      1.30 o 
   4   9   8       96.77      102.31      4.20 o 
   5   9   8       21.06       21.25      2.13 o 
   6   9   8        2.10        0.15      1.03 o 
   7   9   8        4.19        5.34      0.91 o 
   8   9   8        6.89        7.48      1.08 o 
   9   9   8        5.90        5.22      0.97 o 
  -2  10   8        3.59        3.23      1.14 o 
  -1  10   8       44.30       48.65      3.33 o 
   0  10   8       12.98       12.88      1.93 o 
   1  10   8       13.23       11.63      1.72 o 
   2  10   8        5.46        4.88      0.80 o 
   3  10   8        3.85        2.93      0.98 o 
   4  10   8       28.48       29.80      2.41 o 
   5  10   8        0.04        0.53      0.74 o 
   6  10   8       35.10       38.10      2.88 o 
   7  10   8        0.18        0.94      0.55 o 
   8  10   8        0.08        0.47      0.50 o 
  -1  11   8        0.61        1.45      0.93 o 
   0  11   8        1.24        1.40      0.85 o 
   1  11   8        2.10        2.19      0.98 o 
   2  11   8        6.72        6.79      1.40 o 
   3  11   8       26.44       30.30      2.46 o 
   4  11   8       11.16       12.13      1.88 o 
   5  11   8       14.45       18.16      2.09 o 
   6  11   8        2.91        2.62      1.14 o 
   7  11   8        0.47        0.16      0.74 o 
   8  11   8        3.25        1.82      1.03 o 
   1  12   8        0.27        0.03      0.77 o 
   2  12   8       20.79       24.69      2.38 o 
   3  12   8        8.15       12.11      1.93 o 
   4  12   8        0.15        0.95      0.90 o 
   5  12   8        0.23        1.30      0.98 o 
   6  12   8       10.99       14.96      2.27 o 
   7  12   8        0.15        0.66      0.98 o 
   4  13   8        4.70        4.57      1.40 o 
  -1  -6   9        2.43        2.46      1.11 o 
   0  -6   9        6.78        6.85      1.67 o 
  -4  -5   9        3.13        2.12      1.11 o 
  -3  -5   9        1.48        1.22      1.03 o 
  -1  -5   9        6.26        9.07      1.69 o 
   0  -5   9        1.11        0.50      0.79 o 
   1  -5   9        0.25       -0.79      0.66 o 
   2  -5   9        7.30        9.31      1.85 o 
  -5  -4   9       23.73       24.35      2.56 o 
  -4  -4   9       19.54       25.75      2.51 o 
  -3  -4   9        0.00       -0.05      0.74 o 
  -2  -4   9       27.68       34.18      2.67 o 
  -1  -4   9        8.52        8.43      1.11 o 
   0  -4   9        4.44        4.65      0.87 o 
   1  -4   9        9.20        6.93      1.48 o 
   2  -4   9       11.36       12.40      2.01 o 
   3  -4   9       11.11       10.26      1.85 o 
   4  -4   9        2.83        3.73      1.19 o 
  -6  -3   9        0.33       -0.40      0.93 o 
  -5  -3   9        4.69        7.43      1.69 o 
  -4  -3   9       13.58       14.62      2.17 o 
  -3  -3   9        0.23        0.66      0.90 o 
  -2  -3   9        1.59        1.30      0.90 o 
  -1  -3   9        4.55        7.17      0.99 o 
   0  -3   9       43.34       44.98      2.00 o 
   1  -3   9        4.66        5.20      0.89 o 
   2  -3   9        5.19        4.81      0.85 o 
   3  -3   9        5.55        7.33      1.10 o 
   4  -3   9        4.93        5.08      1.43 o 
   5  -3   9        0.97        1.22      1.14 o 
  -6  -2   9        2.39        1.19      0.90 o 
  -5  -2   9       11.28       13.43      2.14 o 
  -4  -2   9        3.54        5.42      1.37 o 
  -3  -2   9        0.00       -0.53      0.63 o 
  -2  -2   9       55.52       53.75      3.20 o 
  -1  -2   9        2.16        1.65      0.57 o 
   0  -2   9        1.14        1.19      0.53 o 
   1  -2   9       23.35       23.36      2.99 o 
   2  -2   9       34.19       33.11      1.75 o 
   3  -2   9       15.43       13.22      1.82 o 
   4  -2   9       43.76       45.79      2.99 o 
   5  -2   9        1.06        2.14      1.08 o 
  -6  -1   9        0.38        1.45      0.98 o 
  -5  -1   9       22.22       22.45      2.33 o 
  -4  -1   9        0.61        0.34      0.82 o 
  -3  -1   9        6.47        7.59      1.56 o 
  -2  -1   9        5.02        6.69      1.45 o 
  -1  -1   9       52.96       53.91      3.07 o 
   0  -1   9        2.12        2.71      0.89 o 
   1  -1   9       87.56       88.54      3.81 o 
   2  -1   9      161.91      158.65      5.13 o 
   3  -1   9        7.19        9.57      1.61 o 
   4  -1   9       15.36       16.02      1.80 o 
   5  -1   9        2.37        4.07      1.27 o 
   6  -1   9       13.00       17.92      2.38 o 
  -6   0   9        2.80        2.83      1.08 o 
  -5   0   9        0.08        1.43      0.90 o 
  -4   0   9        9.31        9.94      1.80 o 
  -3   0   9        2.95        7.30      1.53 o 
  -2   0   9       26.69       26.38      2.25 o 
  -1   0   9      142.75      162.67      5.23 o 
   0   0   9      243.08      222.10      5.97 o 
   1   0   9       90.90       95.94      3.91 o 
   2   0   9       42.82       46.56      2.80 o 
   3   0   9        0.02       -0.56      0.56 o 
   4   0   9       19.14       22.45      2.12 o 
   5   0   9       40.87       43.09      2.93 o 
   6   0   9        0.53        0.85      0.85 o 
   7   0   9        2.47        2.49      1.27 o 
  -6   1   9        3.10        3.09      1.19 o 
  -5   1   9        0.03        0.61      0.77 o 
  -4   1   9       14.09       10.26      1.77 o 
  -3   1   9      163.99      152.86      5.31 o 
  -2   1   9       11.69       12.95      1.82 o 
  -1   1   9        1.25        0.24      0.58 o 
   0   1   9        0.26        0.00      0.53 o 
   1   1   9        0.98        0.69      0.66 o 
   2   1   9        2.02        1.77      0.79 o 
   3   1   9        0.51        1.88      0.85 o 
   4   1   9      165.33      157.97      5.23 o 
   5   1   9        2.79        3.28      1.11 o 
   6   1   9        0.02        0.05      0.69 o 
   7   1   9        1.18        1.85      1.14 o 
  -6   2   9        8.10        9.17      1.31 o 
  -5   2   9       11.88       13.02      1.44 o 
  -4   2   9       28.61       26.57      2.47 o 
  -3   2   9       95.12       90.74      7.36 o 
  -2   2   9       11.45       12.19      1.51 o 
  -1   2   9       13.91       20.01      1.90 o 
   0   2   9        5.68        5.58      1.16 o 
   1   2   9        2.44        3.60      1.00 o 
   2   2   9        4.58        4.63      1.14 o 
   3   2   9       29.13       23.21      2.01 o 
   4   2   9      106.29      100.49      4.15 o 
   5   2   9       33.46       33.73      2.59 o 
   6   2   9        0.10        0.19      0.77 o 
   7   2   9        1.54        2.70      1.19 o 
   8   2   9        7.67        7.88      1.77 o 
  -6   3   9       11.70       14.69      1.61 o 
  -5   3   9        6.96        9.50      1.25 o 
  -4   3   9       17.19       18.85      2.34 o 
  -3   3   9       10.59       11.04      1.21 o 
  -2   3   9       24.02       22.92      1.80 o 
  -1   3   9        0.86        1.87      0.56 o 
   0   3   9       45.51       38.28      2.41 o 
   1   3   9       47.62       50.87      2.75 o 
   2   3   9        7.71       10.71      1.32 o 
   3   3   9      118.64      106.07      4.04 o 
   4   3   9       49.85       42.25      2.67 o 
   5   3   9       50.14       40.42      2.75 o 
   6   3   9       32.11       28.05      2.46 o 
   7   3   9        0.04        0.26      0.77 o 
   8   3   9        0.01       -0.16      0.79 o 
  -5   4   9       13.90       15.75      2.17 o 
  -4   4   9        2.23        3.73      1.41 o 
  -3   4   9        1.94        1.76      0.61 o 
  -2   4   9       27.07       26.15      1.61 o 
  -1   4   9       50.88       49.74      4.14 o 
   0   4   9        2.88        3.71      0.67 o 
   1   4   9        0.01        0.26      0.42 o 
   2   4   9       52.07       52.93      2.80 o 
   3   4   9       45.86       36.93      2.38 o 
   4   4   9       28.00       24.90      2.04 o 
   5   4   9       17.22       14.70      1.61 o 
   6   4   9        3.16        2.78      1.03 o 
   7   4   9        0.35       -0.19      0.66 o 
   8   4   9        0.15        0.42      0.82 o 
  -5   5   9        4.51        4.89      1.10 o 
  -4   5   9       24.61       26.19      1.69 o 
  -3   5   9        5.61        7.66      1.07 o 
  -2   5   9       72.68       79.09     11.78 o 
  -1   5   9       84.77       79.87      8.46 o 
   0   5   9        7.46        7.43      0.94 o 
   1   5   9       18.69       19.92      1.22 o 
   2   5   9        1.84        2.80      0.90 o 
   3   5   9       18.89       14.25      1.56 o 
   4   5   9       54.39       50.31      2.83 o 
   5   5   9       88.37       84.42      3.78 o 
   6   5   9       59.53       60.94      3.38 o 
   7   5   9        0.45        0.85      0.66 o 
   8   5   9        3.84        4.49      1.27 o 
   9   5   9        0.47        1.27      1.14 o 
  -5   6   9        9.28        8.17      1.85 o 
  -4   6   9        9.75       11.32      1.98 o 
  -3   6   9        7.21        6.45      1.10 o 
  -2   6   9       21.69       22.48      2.63 o 
  -1   6   9       40.54       41.79      4.24 o 
   0   6   9       49.52       48.13      4.61 o 
   1   6   9       67.50       64.56      1.68 o 
   2   6   9       95.47       89.07      1.99 o 
   3   6   9      129.99      124.54      5.46 o 
   4   6   9       42.44       43.22      4.18 o 
   5   6   9       44.98       47.27      3.09 o 
   6   6   9       50.62       47.83      2.99 o 
   7   6   9        9.80       10.10      1.72 o 
   8   6   9        4.15        5.68      1.37 o 
   9   6   9        2.86        3.70      1.22 o 
  -4   7   9        7.64        6.37      1.59 o 
  -3   7   9        2.05        2.49      0.93 o 
  -2   7   9        0.20        0.53      0.69 o 
  -1   7   9       11.09       13.22      1.18 o 
   0   7   9      181.79      188.41     15.36 o 
   1   7   9      155.49      151.83      8.86 o 
   2   7   9        0.00        0.39      0.33 o 
   3   7   9       27.92       29.00      1.16 o 
   4   7   9       25.85       28.91      1.54 o 
   5   7   9        4.02        4.73      0.81 o 
   6   7   9        2.84        4.56      0.99 o 
   7   7   9       21.36       21.53      1.52 o 
   8   7   9        7.90        8.43      1.69 o 
   9   7   9        0.04       -0.26      0.53 o 
  -3   8   9        0.64        1.27      0.85 o 
  -2   8   9       19.54       15.15      1.88 o 
  -1   8   9      118.10      107.60      4.63 o 
   0   8   9        4.79        5.58      1.27 o 
   1   8   9        4.41        5.02      1.16 o 
   2   8   9       51.56       53.45      1.60 o 
   3   8   9        0.01        0.38      0.38 o 
   4   8   9        9.24       10.36      1.08 o 
   5   8   9        8.90        8.37      1.02 o 
   6   8   9       92.54       87.48      2.89 o 
   7   8   9        0.18        0.25      0.47 o 
   8   8   9        0.46        0.52      0.48 o 
   9   8   9        0.01        0.21      0.71 o 
  -3   9   9        0.60        0.85      0.90 o 
  -2   9   9       23.10       23.64      2.41 o 
  -1   9   9        0.15        0.50      0.74 o 
   0   9   9        0.01        0.21      0.69 o 
   1   9   9        0.24        0.42      0.61 o 
   2   9   9        0.06        0.52      0.47 o 
   3   9   9        0.22        1.03      0.66 o 
   4   9   9       13.52       12.74      1.64 o 
   5   9   9       33.99       38.16      1.85 o 
   6   9   9        2.03        3.17      0.75 o 
   7   9   9       10.75       11.61      1.34 o 
   8   9   9        0.01        0.57      0.50 o 
  -2  10   9        2.78        3.36      1.32 o 
  -1  10   9       10.34        9.65      1.88 o 
   0  10   9        0.28        0.32      0.69 o 
   1  10   9        2.31        2.88      1.03 o 
   2  10   9        1.27        1.58      0.59 o 
   3  10   9       17.34       17.85      1.85 o 
   4  10   9        1.53        0.50      0.63 o 
   5  10   9        1.28        1.77      0.93 o 
   6  10   9       10.12       12.21      1.98 o 
   7  10   9        6.30        5.53      0.94 o 
   8  10   9        3.87        3.29      0.82 o 
   0  11   9        4.34        3.41      1.16 o 
   1  11   9        4.03        4.81      1.30 o 
   3  11   9       15.40       14.59      1.80 o 
   4  11   9        0.89        1.45      0.93 o 
   5  11   9       38.12       40.85      3.01 o 
   6  11   9        6.90       10.71      1.98 o 
   7  11   9        5.48        3.04      1.24 o 
   1  12   9        0.75        1.30      0.98 o 
   3  12   9        8.70       12.37      1.96 o 
   4  12   9        0.36        0.32      0.85 o 
   5  12   9        3.67        3.83      1.27 o 
   6  12   9       11.38       12.95      2.19 o 
  -1  -5  10        8.99       14.22      2.12 o 
   0  -5  10        8.16        9.12      1.80 o 
  -4  -4  10        7.33        8.04      1.88 o 
  -3  -4  10        6.62        8.41      1.82 o 
  -2  -4  10        3.38        3.36      1.27 o 
  -1  -4  10        0.06        0.08      0.90 o 
   0  -4  10        0.04        1.32      0.82 o 
   1  -4  10        0.68        1.74      0.98 o 
   2  -4  10        2.20        2.22      1.00 o 
  -4  -3  10       13.70       14.83      2.30 o 
  -3  -3  10        1.84        3.41      1.35 o 
  -2  -3  10        9.53        9.89      1.85 o 
  -1  -3  10       19.73       20.94      2.22 o 
   0  -3  10        2.16        2.26      1.06 o 
   1  -3  10       24.45       25.52      1.66 o 
   2  -3  10        7.39        6.27      1.53 o 
   3  -3  10        5.87        6.29      1.45 o 
   4  -3  10        1.33        2.41      1.08 o 
  -5  -2  10        0.10        0.45      0.87 o 
  -4  -2  10        7.15       12.24      2.12 o 
  -3  -2  10        0.32        0.95      0.85 o 
  -2  -2  10        1.83        1.85      1.08 o 
  -1  -2  10       19.55       21.68      2.22 o 
   0  -2  10        2.56        2.91      0.85 o 
   1  -2  10       13.03       16.57      1.32 o 
   2  -2  10       46.38       43.59      4.71 o 
   3  -2  10       12.40       13.25      1.41 o 
   4  -2  10        2.63        3.08      0.86 o 
   5  -2  10        0.23       -0.74      0.79 o 
  -5  -1  10        1.13        1.32      1.00 o 
  -4  -1  10        0.59        0.48      0.95 o 
  -3  -1  10        0.80        0.13      0.82 o 
  -2  -1  10       25.66       29.93      2.54 o 
  -1  -1  10       91.50       99.83      4.44 o 
   0  -1  10        8.55        6.84      0.98 o 
   1  -1  10       24.13       20.38      1.40 o 
   2  -1  10        1.03        1.16      0.85 o 
   3  -1  10       22.28       20.17      2.12 o 
   4  -1  10        6.91        8.14      1.67 o 
   5  -1  10        0.31        0.21      0.85 o 
  -5   0  10        0.64        2.64      1.08 o 
  -4   0  10        2.73        3.81      1.32 o 
  -3   0  10       16.84       13.51      2.09 o 
  -2   0  10        4.47        4.55      1.32 o 
  -1   0  10       67.65       70.99      3.67 o 
   0   0  10       47.61       45.93      2.35 o 
   1   0  10        7.30        7.72      1.48 o 
   2   0  10       25.79       21.04      2.04 o 
   3   0  10        0.02        0.11      0.69 o 
   4   0  10       12.38        9.68      1.77 o 
   5   0  10        1.66        1.16      0.87 o 
   6   0  10        4.83        5.39      1.45 o 
  -5   1  10        0.53        2.25      1.08 o 
  -4   1  10        0.19       -0.13      0.66 o 
  -3   1  10       15.35       14.17      2.06 o 
  -2   1  10       36.75       37.91      2.75 o 
  -1   1  10       62.63       57.24      3.30 o 
   0   1  10        3.83        4.10      1.22 o 
   1   1  10       99.18      111.78      4.44 o 
   2   1  10      105.63      105.99      4.34 o 
   3   1  10        2.07        2.17      0.95 o 
   4   1  10       16.62       15.23      1.88 o 
   5   1  10       14.91       14.70      2.12 o 
   6   1  10        2.48        1.85      0.98 o 
   7   1  10        0.88        0.37      0.98 o 
  -5   2  10        0.78        0.45      0.71 o 
  -4   2  10       18.91       18.03      2.12 o 
  -3   2  10        9.66        7.14      1.51 o 
  -2   2  10       84.15       72.41      3.73 o 
  -1   2  10        1.28        2.62      0.98 o 
   0   2  10       13.53       12.35      1.80 o 
   1   2  10       22.60       22.95      2.06 o 
   2   2  10       10.02       12.16      1.80 o 
   3   2  10      156.95      160.45      5.39 o 
   4   2  10        2.06        2.38      1.03 o 
   5   2  10       21.19       21.15      2.17 o 
   6   2  10        0.18       -0.66      0.74 o 
   7   2  10        3.23        4.02      1.37 o 
  -5   3  10       12.05       12.90      1.50 o 
  -4   3  10       24.19       22.18      3.03 o 
  -3   3  10        1.80        1.96      0.93 o 
  -2   3  10        4.25        8.35      1.56 o 
  -1   3  10       22.19       22.52      2.04 o 
   0   3  10        0.10        0.50      0.61 o 
   1   3  10        0.10       -0.11      0.56 o 
   2   3  10      120.71      120.90      4.52 o 
   3   3  10       17.10       15.44      1.72 o 
   4   3  10        1.19        1.59      0.87 o 
   5   3  10        0.21       -0.34      0.69 o 
   6   3  10        3.96        4.15      1.32 o 
   7   3  10        0.79        1.00      0.98 o 
   8   3  10        0.28        0.16      0.93 o 
  -5   4  10        5.83        8.07      1.23 o 
  -4   4  10       18.69       23.15      2.25 o 
  -3   4  10        0.00        0.24      0.48 o 
  -2   4  10        3.12        5.14      1.11 o 
  -1   4  10       68.48       64.89      4.39 o 
   0   4  10        0.31        1.08      0.74 o 
   1   4  10        0.69        0.50      0.63 o 
   2   4  10       13.73       12.24      1.72 o 
   3   4  10      169.52      159.50      5.23 o 
   4   4  10        0.03       -0.29      0.48 o 
   5   4  10        3.50        3.86      1.08 o 
   6   4  10       22.84       24.08      2.41 o 
   7   4  10        1.77        1.00      0.93 o 
   8   4  10        0.55        1.69      1.11 o 
  -4   5  10       17.53       20.66      2.58 o 
  -3   5  10        0.29        1.62      0.61 o 
  -2   5  10       59.25       56.15      4.27 o 
  -1   5  10        6.70        7.65      1.22 o 
   0   5  10        0.24        0.99      0.81 o 
   1   5  10        1.87        1.82      0.82 o 
   2   5  10       75.60       67.68      3.33 o 
   3   5  10        1.07        0.85      0.63 o 
   4   5  10        0.11        0.03      0.53 o 
   5   5  10        7.38        8.17      1.51 o 
   6   5  10        0.55        0.34      0.61 o 
   7   5  10        0.81        1.93      0.87 o 
   8   5  10        1.92        3.28      1.35 o 
  -4   6  10        7.98        7.51      1.64 o 
  -3   6  10        3.03        3.14      0.77 o 
  -2   6  10       14.50       16.50      1.41 o 
  -1   6  10       34.18       35.90      4.23 o 
   0   6  10       13.81       14.67      1.30 o 
   1   6  10      111.67      103.55      4.77 o 
   2   6  10       20.70       18.82      1.82 o 
   3   6  10       83.73       86.37      3.78 o 
   4   6  10        7.33        8.54      1.48 o 
   5   6  10        0.00        0.00      0.56 o 
   6   6  10       23.19       23.11      2.17 o 
   7   6  10        3.42        3.07      1.00 o 
   8   6  10       11.29       13.17      2.17 o 
  -3   7  10        0.07        0.48      0.69 o 
  -2   7  10       21.52       15.25      2.14 o 
  -1   7  10       13.18       13.95      1.27 o 
   0   7  10        9.92       10.55      1.60 o 
   1   7  10        0.58        0.55      0.53 o 
   2   7  10       88.19       81.34      2.04 o 
   3   7  10       30.93       32.48      1.63 o 
   4   7  10        1.49        2.36      0.96 o 
   5   7  10        5.40        5.87      0.94 o 
   6   7  10        2.06        2.59      0.90 o 
   7   7  10        8.43       10.65      1.88 o 
   8   7  10        1.61        0.87      0.69 o 
  -3   8  10        0.50        1.03      0.82 o 
  -2   8  10       11.43        8.35      1.67 o 
  -1   8  10        0.30        0.63      0.74 o 
   0   8  10       39.95       40.90      2.88 o 
   1   8  10      102.52      103.32      4.12 o 
   2   8  10       57.07       64.07      1.84 o 
   3   8  10       10.07       13.18      1.11 o 
   4   8  10        6.07        6.98      0.96 o 
   5   8  10        8.09        6.59      0.99 o 
   6   8  10        0.56        0.61      0.53 o 
   7   8  10        5.43        5.75      0.99 o 
   8   8  10        9.47        9.33      1.72 o 
  -2   9  10       16.73       13.93      2.17 o 
  -1   9  10        9.03        9.33      1.82 o 
   0   9  10       26.59       24.06      2.33 o 
   1   9  10        2.21        2.78      0.98 o 
   2   9  10        9.36       12.95      1.59 o 
   3   9  10        0.06        0.19      0.61 o 
   4   9  10       17.42       19.55      1.35 o 
   5   9  10       49.73       54.80      2.30 o 
   6   9  10        0.05        0.39      0.50 o 
   7   9  10        0.00        0.58      0.51 o 
   8   9  10        4.52        5.13      1.00 o 
  -1  10  10        1.91        1.96      0.98 o 
   0  10  10        0.41        1.19      0.85 o 
   1  10  10        5.53        6.37      1.45 o 
   2  10  10        3.06        2.64      1.03 o 
   3  10  10        0.51        0.29      0.69 o 
   4  10  10       34.11       34.79      2.70 o 
   5  10  10        1.02        0.42      0.82 o 
   6  10  10        2.54        4.71      1.40 o 
   7  10  10        0.09        0.48      0.50 o 
   1  11  10        0.19        1.32      0.93 o 
   3  11  10        0.65        1.51      1.00 o 
   4  11  10        1.02        2.17      1.06 o 
   5  11  10        2.97        6.21      1.59 o 
   6  11  10        0.06        0.00      0.85 o 
   7  11  10        0.19        0.58      1.06 o 
   4  12  10        0.26        0.61      0.85 o 
   5  12  10       11.64       12.77      2.14 o 
  -2  -3  11        0.06        1.14      1.08 o 
  -1  -3  11        0.30        1.53      0.87 o 
   0  -3  11        0.09        0.37      0.93 o 
   1  -3  11        0.15       -0.25      0.66 o 
   2  -3  11       10.77       10.60      1.93 o 
  -3  -2  11        0.13        0.26      0.93 o 
  -2  -2  11        6.92        7.96      1.74 o 
  -1  -2  11       14.27       17.29      2.41 o 
   0  -2  11        1.54        1.32      1.06 o 
   1  -2  11       13.41       14.64      1.49 o 
   2  -2  11        1.54        2.38      0.76 o 
   3  -2  11        0.65        0.67      0.61 o 
  -4  -1  11        0.02        0.66      0.95 o 
  -3  -1  11        1.44        1.24      1.00 o 
  -2  -1  11        9.03        9.73      1.90 o 
  -1  -1  11        2.56        4.15      1.37 o 
   0  -1  11        4.02        4.92      1.40 o 
   1  -1  11        0.64        0.44      0.56 o 
   2  -1  11       18.19       18.19      1.48 o 
   3  -1  11       21.84       23.82      2.41 o 
   4  -1  11        1.39        2.86      1.22 o 
  -4   0  11        4.09        5.47      1.51 o 
  -3   0  11        7.15        6.61      1.67 o 
  -2   0  11        4.47        5.45      1.48 o 
  -1   0  11        1.78        3.70      1.30 o 
   0   0  11       13.68       16.42      2.04 o 
   1   0  11      105.90      106.52      4.68 o 
   2   0  11        1.83        1.48      0.93 o 
   3   0  11        5.94        8.41      1.74 o 
   4   0  11        2.85        2.83      1.22 o 
   5   0  11       10.46       12.61      2.14 o 
  -4   1  11        0.02        1.48      0.98 o 
  -3   1  11        5.04        5.29      1.40 o 
  -2   1  11       29.60       28.84      2.62 o 
  -1   1  11        3.22        4.76      1.35 o 
   0   1  11        0.22       -0.05      0.77 o 
   1   1  11        0.00        0.19      0.79 o 
   2   1  11        1.40        1.40      0.98 o 
   3   1  11        0.54        1.56      0.93 o 
   4   1  11        9.60       10.92      1.88 o 
   5   1  11       29.18       35.72      2.96 o 
   6   1  11       11.99       14.88      2.33 o 
  -4   2  11        0.65        0.95      0.93 o 
  -3   2  11        7.23        6.21      1.48 o 
  -2   2  11        8.93        9.49      1.80 o 
  -1   2  11        0.55        1.56      0.98 o 
   0   2  11       31.85       36.14      2.75 o 
   1   2  11      143.14      133.33      5.10 o 
   2   2  11       50.59       55.44      3.33 o 
   3   2  11       65.11       60.97      3.54 o 
   4   2  11        0.00        1.00      0.85 o 
   5   2  11        0.62        0.05      0.79 o 
   6   2  11        2.06        2.51      1.19 o 
  -4   3  11        0.01        0.16      0.74 o 
  -3   3  11       14.23       11.34      1.93 o 
  -2   3  11        6.04        6.45      1.48 o 
  -1   3  11       27.72       33.92      2.67 o 
   0   3  11       89.77       86.21      4.10 o 
   1   3  11        6.69        7.24      1.45 o 
   2   3  11       21.46       22.76      2.17 o 
   3   3  11       12.75       12.61      1.90 o 
   4   3  11        0.62        1.00      0.93 o 
   5   3  11        1.66        2.86      1.16 o 
   6   3  11        8.80        9.17      1.82 o 
   7   3  11        1.39        1.51      1.06 o 
  -4   4  11        2.71        3.71      0.94 o 
  -3   4  11        6.41        6.75      1.36 o 
  -2   4  11       11.84       10.36      1.85 o 
  -1   4  11        0.01        0.45      0.77 o 
   0   4  11        7.38        7.06      1.48 o 
   1   4  11       15.77       20.38      2.01 o 
   2   4  11       12.33       15.68      1.77 o 
   3   4  11        5.79        7.19      1.45 o 
   4   4  11       31.54       35.61      2.70 o 
   5   4  11       12.39       13.62      2.01 o 
   6   4  11        7.74        7.53      1.69 o 
   7   4  11        4.59        5.26      1.56 o 
  -4   5  11        0.71        0.92      0.71 o 
  -3   5  11        5.74        7.19      1.16 o 
  -2   5  11        3.26        2.71      0.74 o 
  -1   5  11        0.02        0.97      0.58 o 
   0   5  11        1.28        0.66      0.79 o 
   1   5  11       24.99       25.72      2.25 o 
   2   5  11       17.67       18.90      1.98 o 
   3   5  11        6.18        5.21      1.24 o 
   4   5  11        0.06        0.42      0.58 o 
   5   5  11        0.02        0.24      0.58 o 
   6   5  11        1.04        0.71      0.69 o 
   7   5  11        0.76        1.61      0.85 o 
  -3   6  11       12.25       17.11      2.18 o 
  -2   6  11        4.22        4.21      0.86 o 
  -1   6  11       12.65       14.93      1.51 o 
   0   6  11        8.58        9.15      1.16 o 
   1   6  11       30.98       33.02      2.51 o 
   2   6  11       21.04       21.68      2.06 o 
   3   6  11        0.00       -0.24      0.56 o 
   4   6  11       16.11       15.41      1.74 o 
   5   6  11        0.48        0.56      0.58 o 
   6   6  11        4.34        4.86      1.24 o 
   7   6  11        1.46        1.48      0.85 o 
  -3   7  11        0.91        0.13      0.79 o 
  -2   7  11        0.03       -0.58      0.63 o 
  -1   7  11       21.92       21.73      2.34 o 
   0   7  11        0.81        0.66      0.51 o 
   1   7  11       29.04       30.51      1.73 o 
   2   7  11       33.88       35.90      2.59 o 
   3   7  11        0.62        1.30      0.79 o 
   4   7  11        8.91       11.74      1.85 o 
   5   7  11        1.54        0.69      0.74 o 
   6   7  11        1.53        2.14      0.93 o 
   7   7  11        0.22        1.40      0.79 o 
  -2   8  11        2.10        2.43      1.11 o 
  -1   8  11        2.75        3.97      1.24 o 
   0   8  11        4.33        2.75      1.11 o 
   1   8  11       21.89       19.69      1.52 o 
   2   8  11        2.13        4.22      0.82 o 
   3   8  11        0.00        0.02      0.56 o 
   4   8  11       21.28       19.60      1.43 o 
   5   8  11        5.01        3.86      0.85 o 
   6   8  11        3.57        4.55      1.16 o 
   7   8  11        0.22        0.66      0.77 o 
  -1   9  11       22.89       20.57      2.30 o 
   0   9  11        0.84       -0.03      0.69 o 
   1   9  11       13.38       14.75      2.06 o 
   2   9  11        5.15        6.16      1.45 o 
   3   9  11       14.92       16.39      1.85 o 
   4   9  11       31.11       30.29      1.76 o 
   5   9  11       15.09       17.62      1.41 o 
   6   9  11        0.17        0.39      0.50 o 
   7   9  11        0.08        1.51      0.63 o 
   0  10  11        0.02        0.71      0.82 o 
   1  10  11       21.12       25.14      2.41 o 
   4  10  11       12.35       17.63      2.01 o 
   5  10  11        2.28        2.30      1.06 o 
   6  10  11        4.99        6.13      1.02 o 
   4  11  11        0.05        0.63      0.87 o 
   5  11  11        8.51       12.32      2.06 o 
   0  -2  12        0.37        0.11      1.03 o 
  -2  -1  12        7.37       10.97      2.09 o 
  -1  -1  12        1.32        1.98      1.14 o 
   0  -1  12        0.94        2.49      1.22 o 
   1  -1  12       14.12       17.45      2.49 o 
   2  -1  12       12.48       12.01      1.82 o 
  -3   0  12        3.45        5.90      1.80 o 
  -2   0  12        3.78        8.04      1.88 o 
  -1   0  12        4.49        4.20      1.45 o 
   0   0  12        2.57        1.69      1.22 o 
   1   0  12        2.74        4.55      1.45 o 
   2   0  12        4.09        4.92      1.51 o 
   3   0  12        1.68        1.43      1.03 o 
   4   0  12        8.61        8.01      1.85 o 
  -3   1  12        0.02        1.32      0.93 o 
  -2   1  12       16.96       17.24      2.54 o 
  -1   1  12        8.72       12.24      2.14 o 
   0   1  12       25.80       30.77      2.78 o 
   1   1  12        4.87        5.39      1.51 o 
   2   1  12       30.04       26.68      2.54 o 
   3   1  12        6.50        5.47      1.56 o 
   4   1  12        5.36        8.43      1.80 o 
   5   1  12       22.87       28.71      2.83 o 
  -3   2  12        1.42        3.57      1.22 o 
  -2   2  12       11.65       15.23      2.25 o 
  -1   2  12        0.13        0.34      0.87 o 
   0   2  12        4.17        3.38      1.35 o 
   1   2  12        4.30        3.81      1.30 o 
   2   2  12       14.68       15.52      2.22 o 
   3   2  12        3.40        5.37      1.48 o 
   4   2  12        5.45        6.74      1.74 o 
   5   2  12        2.18        3.38      1.32 o 
  -3   3  12        1.25        3.17      1.22 o 
  -2   3  12       10.67       10.79      1.96 o 
  -1   3  12       14.29       15.07      2.22 o 
   0   3  12       40.59       41.69      3.09 o 
   1   3  12        1.13        1.32      0.95 o 
   2   3  12       50.07       54.12      3.46 o 
   3   3  12        3.61        2.86      1.19 o 
   4   3  12       22.41       27.57      2.59 o 
   5   3  12        3.01        3.83      1.35 o 
   6   3  12        4.44        5.50      1.59 o 
  -3   4  12        0.36        0.16      0.87 o 
  -2   4  12       19.03       21.65      2.33 o 
  -1   4  12       12.33       11.08      1.93 o 
   0   4  12        0.02        0.77      0.77 o 
   1   4  12       23.61       24.64      2.35 o 
   2   4  12        5.59        5.71      1.45 o 
   3   4  12       10.37       12.37      1.96 o 
   4   4  12        3.78        3.73      1.19 o 
   5   4  12        0.47        0.90      0.87 o 
   6   4  12        2.20        2.35      1.22 o 
  -2   5  12        0.22        0.50      0.82 o 
  -1   5  12        9.70        9.31      1.77 o 
   0   5  12        0.63        0.66      0.95 o 
   1   5  12        1.13        0.93      0.77 o 
   2   5  12        8.17        8.94      1.72 o 
   3   5  12        1.23        2.96      1.06 o 
   4   5  12        0.16        0.24      0.63 o 
   5   5  12        6.77        8.04      1.61 o 
   6   5  12       10.28        8.04      1.64 o 
  -2   6  12        8.86       11.42      1.41 o 
  -1   6  12        0.89        0.45      0.55 o 
   0   6  12        0.36        0.08      0.74 o 
   1   6  12        0.11        0.37      0.77 o 
   2   6  12       12.91       13.72      2.06 o 
   3   6  12        0.87        1.59      0.90 o 
   4   6  12        0.72        2.41      1.03 o 
   5   6  12        6.05        7.51      1.56 o 
   6   6  12        0.40        0.90      0.74 o 
  -1   7  12       13.11       16.74      1.71 o 
   0   7  12        0.40        1.01      0.61 o 
   1   7  12       14.91       18.29      2.04 o 
   2   7  12        0.00        0.40      0.74 o 
   3   7  12        1.66        1.51      0.87 o 
   4   7  12        0.01        0.71      0.69 o 
   5   7  12        2.68        3.94      1.16 o 
   6   7  12        3.59        1.80      0.82 o 
  -1   8  12        0.14        0.71      0.82 o 
   0   8  12       15.03       14.57      2.17 o 
   1   8  12       11.94       13.96      1.45 o 
   2   8  12        6.59        9.24      1.20 o 
   3   8  12       13.74       16.21      1.90 o 
   4   8  12        3.38        5.05      1.30 o 
   5   8  12        3.45        4.76      1.30 o 
   6   8  12        4.36        3.75      1.14 o 
   0   9  12        0.04       -0.16      0.74 o 
   1   9  12        7.40        8.91      1.74 o 
   2   9  12        0.34        1.19      0.90 o 
   3   9  12        3.04        2.43      1.03 o 
   4   9  12        3.96        4.39      0.91 o 
   5   9  12        1.04        0.83      0.56 o 
   6   9  12        9.04       11.84      1.96 o 
   5  10  12        3.89        4.26      1.32 o 
  -1   1  13        0.78        1.08      1.22 o 
   0   1  13        0.02       -0.71      0.93 o 
   1   1  13       19.87       20.86      2.43 o 
   2   1  13        0.24        1.06      1.11 o 
  -1   2  13        1.01        1.59      1.03 o 
   0   2  13        1.60        0.56      1.00 o 
   1   2  13        8.87       10.26      2.01 o 
   2   2  13        0.14        0.32      0.93 o 
   3   2  13        8.02        9.62      1.96 o 
  -1   3  13        0.02       -0.66      0.61 o 
   0   3  13        2.74        3.17      1.30 o 
   1   3  13        8.73        7.80      1.69 o 
   2   3  13        3.91        5.16      1.59 o 
   3   3  13       23.26       23.82      2.51 o 
   4   3  13        2.10        1.96      1.16 o 
  -1   4  13        0.66        1.48      1.00 o 
   0   4  13        0.07        0.93      0.90 o 
   1   4  13        8.15        7.83      1.69 o 
   2   4  13        1.33        1.59      0.95 o 
   3   4  13        7.97       11.37      2.01 o 
   4   4  13        2.62        3.28      1.16 o 
   5   4  13       13.67       20.99      2.62 o 
  -1   5  13        0.42        2.54      1.14 o 
   0   5  13       17.47       19.41      2.27 o 
   1   5  13        1.56        1.32      0.95 o 
   2   5  13        5.18        6.05      1.48 o 
   3   5  13        1.26        1.24      0.87 o 
   4   5  13        2.78        4.23      1.35 o 
   5   5  13        0.02        0.79      0.79 o 
  -1   6  13        3.56        7.43      1.72 o 
   0   6  13       15.68       19.64      2.22 o 
   1   6  13       19.61       23.98      2.43 o 
   2   6  13        1.19        1.14      0.82 o 
   3   6  13        7.69        6.79      1.64 o 
   4   6  13       11.13       12.88      2.09 o 
   5   6  13        2.03        2.70      1.06 o 
   0   7  13        2.65        3.57      1.32 o 
   1   7  13        0.01        0.03      0.77 o 
   2   7  13        3.23        4.18      1.30 o 
   3   7  13        2.34        2.25      1.08 o 
   4   7  13        2.85        2.80      1.08 o 
   5   7  13        0.02        0.61      0.74 o 
   1   8  13       10.59       15.78      2.25 o 
   2   8  13        4.01        7.93      1.59 o 
   3   8  13        0.10        0.53      0.82 o 
   4   8  13        0.56        0.90      0.85 o 
   5   8  13        1.00        0.85      0.82 o 
   3   9  13        1.69        2.86      1.19 o 
                                                 
